# Supplementary material for: Rac1b enhances cell survival through activation of the JNK2/c-JUN/Cyclin-D1 and AKT2/MCL1 pathways
Source: Oncotarget. 2016 Feb 22;7(14):17970–85. doi: 10.18632/oncotarget.7602 (PMC4951264; doi:10.18632/oncotarget.7602)
Supplement: Supplementary file 1 [file oncotarget-07-17970-s001.xlsx]

## Sheet: 1B VS R1 差异筛选
p value	FC (abs)	Regulation	Gene Symbol	Gene Title	RefSeq Protein ID	RefSeq Transcript ID	SwissProt	UniGene ID	Entrez Gene
2.29632e-05	7.32274	down	OAS3	2'-5'-oligoadenylate synthetase 3, 100kDa	NP_006178	NM_006187	A8KA84 /// F5GWB8 /// F8VS35 /// F8VW22 /// F8VWK9 /// H0YHL3 /// Q9Y6K5	Hs.528634	4940
0.000131869	5.85771	down	BDH1	3-hydroxybutyrate dehydrogenase, type 1	NP_004042 /// NP_976059 /// NP_976060	NM_004051 /// NM_203314 /// NM_203315	A1E284 /// C9JB83 /// C9JEB9 /// C9JM78 /// C9JQ90 /// C9K0G7 /// E9PCG9 /// H7C2W1 /// Q02338	Hs.274539	622
8.74659e-06	21.2069	down	OXCT1	3-oxoacid CoA transferase 1	NP_000427	NM_000436	A1E286 /// B2R5V2 /// B7Z528 /// B7Z609 /// E9PDW2 /// H0YGE8 /// P55809 /// Q6IAV5	Hs.278277	5019
3.29925e-05	2.18052	down	MTHFS /// ST20-MTHFS	5,10-methenyltetrahydrofolate synthetase (5-formyltetrahydrofolate cyclo-ligase) /// ST20-MTHFS readthrough	NP_001186687 /// NP_001186689 /// NP_006432	NM_001199758 /// NM_001199760 /// NM_006441 /// NR_037654	H3BMB9 /// H3BN04 /// H3BQ75 /// P49914 /// Q96EE9	Hs.194294	100528021 /// 10588
0.00140684	2.28264	down	ABHD1	abhydrolase domain containing 1	NP_115993	NM_032604 /// NM_152870	B3KSF6 /// C9J8C2 /// E9PDR9 /// F8WBB3 /// Q96SE0	Hs.375791	84696
0.000490282	5.34473	up	ABI3BP	ABI family, member 3 (NESH) binding protein	NP_056244	NM_015429	B4DSV9 /// D3YTD6 /// D3YTG3 /// E9PPR9 /// E9PRB5 /// H0Y897 /// H0YCG4 /// H0YCP4 /// H0YDN0 /// H0YDW0 /// H0YEA0 /// H0YEL2 /// H0YF18 /// H0YF57 /// H7C4H3 /// H7C4N5 /// H7C4S3 /// H7C4T1 /// H7C4X4 /// H7C524 /// H7C556 /// H7C5S3 /// Q5JPC9 /// Q7Z7G0 /// Q9H717	Hs.477015	25890
0.00011653	2.5836	up	ABI2	abl-interactor 2	NP_005750	NM_005759	B4DG63 /// B4DMM5 /// B4DSH8 /// B7Z5L1 /// B7Z612 /// B7Z617 /// B7Z836 /// B7Z9N5 /// B7ZAM8 /// E7EP65 /// E7EUA1 /// E7EW77 /// E9PEZ7 /// F8WAL6 /// F8WAQ3 /// F8WAU3 /// F8WAZ8 /// F8WBL5 /// F8WCD7 /// F8WEB9 /// H0Y6B5 /// H7C3Q7 /// Q9NYB9	Hs.471156	10152
8.12816e-06	2.43977	down	LOC100128816	ACAH3104		XR_109120 /// XR_111242	Q6UY24	Hs.672404	100128816
0.000224155	3.03314	down	ATF6	activating transcription factor 6	NP_031374	NM_007348	A8K383 /// P18850 /// Q59H30	Hs.492740	22926
0.000145463	2.23399	up	ATF7IP	activating transcription factor 7 interacting protein	NP_060649	NM_018179	B3KNI7 /// B3KQF8 /// B4DRL6 /// B4E2A2 /// Q6VMQ6	Hs.740626	55729
0.00245422	3.69313	up	ACADL	acyl-CoA dehydrogenase, long chain	NP_001599	NM_001608	B4DJN8 /// P28330	Hs.471277	33
0.00926704	2.43451	down	ACSL4	acyl-CoA synthetase long-chain family member 4	NP_004449 /// NP_075266	NM_004458 /// NM_022977	B4DH39 /// B7Z208 /// D6RD96 /// D6RDA8 /// D6RF95 /// D6RFW9 /// H0Y9A0 /// O60488 /// Q5JWV8 /// Q8TAF6	Hs.268785	2182
0.00378364	2.45327	down	ACSL6 /// LOC100505572	acyl-CoA synthetase long-chain family member 6 /// uncharacterized LOC100505572	NP_001009185 /// NP_001192176 /// NP_001192177 /// NP_001192179 /// NP_001192180 /// NP_056071 /// XP_003119044 /// XP_003120006	NM_001009185 /// NM_001205247 /// NM_001205248 /// NM_001205250 /// NM_001205251 /// NM_015256 /// XM_003118996 /// XM_003119958	B2RB13 /// B3KV64 /// B4DFW3 /// C9J3Z0 /// C9J4I1 /// C9J8C7 /// C9JK59 /// C9JPA5 /// C9JT10 /// E7ERD7 /// G3V1S9 /// Q4G191 /// Q9UKU0	Hs.631805	100505572 /// 23305
4.99283e-05	3.82097	down	ACSS3	acyl-CoA synthetase short-chain family member 3	NP_078836	NM_024560	F8VZB4 /// H0YII9 /// Q9H6R3	Hs.259559	79611
1.31863e-07	2.68391	down	ACOT9	acyl-CoA thioesterase 9	NP_001028755 /// NP_001032248	NM_001033583 /// NM_001037171	C9J7L8 /// F8WDI2 /// H7C5Q2 /// Q96EA2 /// Q9H2R8 /// Q9Y305	Hs.298885	23597
0.00161585	2.60799	down	AP1M2	adaptor-related protein complex 1, mu 2 subunit	NP_005489	NM_005498	B3KN68 /// Q53GI5 /// Q9Y6Q5	Hs.18894	10053
0.000910196	2.19005	down	AMIGO2	adhesion molecule with Ig-like domain 2	NP_001137140 /// NP_862830	NM_001143668 /// NM_181847	B3KRK1 /// B3KS95 /// Q86SJ2	Hs.121520	347902
7.34526e-05	2.27172	down	AGMAT	agmatine ureohydrolase (agmatinase)	NP_079034	NM_024758	Q9BSE5	Hs.461532	79814
0.00391218	2.20063	up	AHNAK2	AHNAK nucleoprotein 2	NP_612429	NM_138420	Q8IVF2	Hs.441783	113146
6.54899e-06	3.10875	up	ALDH1A2	aldehyde dehydrogenase 1 family, member A2	NP_001193826 /// NP_003879 /// NP_733797 /// NP_733798	NM_001206897 /// NM_003888 /// NM_170696 /// NM_170697	B4DH89 /// B4DZR2 /// E9PF31 /// F5H2Y9 /// F5H3R1 /// H0YKL3 /// H0YM00 /// H0YMG7 /// H0YMT5 /// O94788 /// Q9UED3	Hs.643455	8854
5.96705e-07	5.98634	down	ALDH1A3	aldehyde dehydrogenase 1 family, member A3	NP_000684	NM_000693	B2R5T2 /// B4DYU3 /// B4E0M6 /// H0Y2X5 /// H0YKF9 /// H0YLT1 /// H0YNQ3 /// P47895 /// Q7Z3A2	Hs.459538	220
0.000955794	2.74671	down	AMMECR1	Alport syndrome, mental retardation, midface hypoplasia and elliptocytosis chromosomal region gene 1	NP_001020751 /// NP_001165160 /// NP_056180	NM_001025580 /// NM_001171689 /// NM_015365	B2RBC1 /// B3KMF2 /// Q5JYV9 /// Q9Y4X0 /// Q9Y597	Hs.656243	9949
0.00493952	2.03147	up	APBA2	amyloid beta (A4) precursor protein-binding, family A, member 2	NP_001123886 /// NP_005494	NM_001130414 /// NM_005503	E9PGI4 /// H0YL28 /// H0YMS0 /// H0YNE8 /// H0YNG7 /// Q59G28 /// Q5XKC0 /// Q6ZVB1 /// Q99767	Hs.604355	321
0.000334105	2.09778	down	AGGF1	angiogenic factor with G patch and FHA domains 1	NP_060516	NM_018046	A0JLT8 /// A8K029 /// H0Y8F8 /// Q6PIK7 /// Q8N302	Hs.634849	55109
0.00272114	3.14478	up	ANGPT1	angiopoietin 1	NP_001137 /// NP_001186788	NM_001146 /// NM_001199859 /// NM_139290	B4DTQ9 /// B4E3G9 /// E5RFF4 /// E7ERK4 /// H0Y3N7 /// Q15389 /// Q5HYA0 /// Q8N6P3	Hs.369675	284
0.0013348	2.86284	down	ANGPTL2	angiopoietin-like 2	NP_036230	NM_012098	B2R780 /// Q8N2J9 /// Q8NCH7 /// Q9UKU9	Hs.653262	23452
0.00155856	2.0523	down	ANK2	ankyrin 2, neuronal	NP_001120965 /// NP_001139 /// NP_066187	NM_001127493 /// NM_001148 /// NM_020977	A5XEJ9 /// A5XEK0 /// B7Z2H4 /// B7Z636 /// B7Z651 /// B7Z678 /// D6R9U4 /// D6RHC5 /// D6RHE1 /// D6RIY9 /// E9PCH6 /// E9PHW9 /// F8W694 /// F8WEF9 /// H0Y8X8 /// H0Y8Y2 /// H0Y931 /// H0Y933 /// H0YAG3 /// Q01484 /// Q7Z307 /// Q7Z344	Hs.620557	287
0.00254531	2.18673	up	ANKRD28	ankyrin repeat domain 28	NP_001182027 /// NP_001182028 /// NP_056014	NM_001195098 /// NM_001195099 /// NM_015199	B4DIW9 /// B4DS25 /// F8WDU2 /// O15084	Hs.335239	23243
0.00726953	2.26337	up	ANKRD37	ankyrin repeat domain 37	NP_859077	NM_181726	B4E066 /// Q7Z713	Hs.508154	353322
0.00207617	2.16748	up	ANXA5	annexin A5	NP_001145	NM_001154	B4DNG6 /// D6RBE9 /// D6RBL5 /// D6RCN3 /// E7ENQ5 /// E9PHT9 /// P08758	Hs.480653	308
5.19181e-05	3.30174	down	APOBEC3A /// APOBEC3A_B /// APOBEC3B	apolipoprotein B mRNA editing enzyme, catalytic polypeptide-like 3A /// APOBEC3A and APOBEC3B deletion hybrid /// apolipoprotein B mRNA editing enzyme, catalytic polypeptide-like 3B	NP_001180218 /// NP_001257335 /// NP_001257340 /// NP_004891 /// NP_663745	NM_001193289 /// NM_001270406 /// NM_001270411 /// NM_004900 /// NM_145699	B0QYD2 /// B0QYD3 /// B7ZLZ1 /// P31941 /// Q20WL1 /// Q9UH17	Hs.226307	100913187 /// 200315 /// 9582
2.81711e-05	3.3723	down	APOBEC3B	apolipoprotein B mRNA editing enzyme, catalytic polypeptide-like 3B	NP_001257340 /// NP_004891	NM_001270411 /// NM_004900	B0QYD3 /// Q9UH17		9582
0.000336521	2.10441	down	APOC1	apolipoprotein C-I	NP_001636	NM_001645	B2R526 /// P02654	Hs.110675	341
0.00103606	2.54269	up	APOLD1	apolipoprotein L domain containing 1	NP_001123887 /// NP_110444	NM_001130415 /// NM_030817	A0AVN6 /// Q96LR9	Hs.23388	81575
5.15397e-05	3.20053	up	RSRC2	arginine/serine-rich coiled-coil 2	NP_075388	NM_023012 /// NM_198261 /// NM_198262 /// NR_036434 /// NR_036435 /// NR_036436	B3KMH4 /// E1B6W4 /// E9PI52 /// F5GXM2 /// F5GYD2 /// F5H1Z2 /// H0YGP9 /// Q7L4I2 /// Q9P068	Hs.432996	65117
0.000212866	2.94309	down	ARMCX2	armadillo repeat containing, X-linked 2	NP_055597 /// NP_808818	NM_014782 /// NM_177949	A8K5M7 /// Q5H9D7 /// Q5H9D8 /// Q5H9E0 /// Q5H9E1 /// Q7L311	Hs.48924	9823
0.000524829	2.23674	up	ARRDC4	arrestin domain containing 4	NP_899232	NM_183376	A8K2F6 /// B3KSD4 /// B4DK87 /// B7ZAG5 /// F5H824 /// Q8NCT1	Hs.6093	91947
3.67092e-05	8.79494	up	AHR	aryl hydrocarbon receptor	NP_001612	NM_001621	P35869	Hs.171189	196
0.000158496	2.68612	up	ARNT	aryl hydrocarbon receptor nuclear translocator	NP_001184254 /// NP_001659 /// NP_848514	NM_001197325 /// NM_001668 /// NM_178426 /// NM_178427	A6NGV6 /// A8K6P0 /// B0AZM1 /// B2R9H1 /// B4E3L5 /// D6RDB3 /// E7EN08 /// F8WAP6 /// O43392 /// P27540 /// Q59ED4	Hs.632446	405
0.00291315	3.1812	down	ALG13	asparagine-linked glycosylation 13 homolog (S. cerevisiae)	NP_001034299 /// NP_001093392 /// NP_001161857 /// NP_001244159 /// NP_001244160 /// NP_001244163 /// NP_001244164 /// NP_001244166 /// NP_001244168 /// NP_001244169 /// NP_001244170 /// NP_060936	NM_001039210 /// NM_001099922 /// NM_001168385 /// NM_001257230 /// NM_001257231 /// NM_001257234 /// NM_001257235 /// NM_001257237 /// NM_001257239 /// NM_001257240 /// NM_001257241 /// NM_018466 /// NR_033124 /// NR_033125 /// NR_033127 /// NR_033128 /// NR_033129 /// NR_033131 /// NR_033132 /// NR_033134	D6RD27 /// D6RE84 /// Q9NP73	Hs.443061	79868
0.0140256	2.04403	down	AKNA	AT-hook transcription factor	NP_110394	NM_030767	H0Y3M1 /// Q64FX5 /// Q64FX9 /// Q64FY0 /// Q64FY1 /// Q7Z591	Hs.494895	80709
4.76611e-06	3.76439	down	ATL3	atlastin GTPase 3	NP_056274	NM_015459	B4DXC4 /// C9JUU1 /// F5GWF8 /// F5H6I7 /// Q6DD88	Hs.356719	25923
0.00211181	2.24967	up	BBS5 /// KBTBD10	Bardet-Biedl syndrome 5 /// kelch repeat and BTB (POZ) domain containing 10	NP_006054 /// NP_689597	NM_006063 /// NM_152384	B2RE63 /// B4DZC6 /// E9PBE3 /// F8WBR7 /// O60662 /// Q3ZTS6 /// Q8N3I7	Hs.50550	10324 /// 129880
0.00623853	2.156	down	BARX2	BARX homeobox 2	NP_003649	NM_003658	G3V222 /// G3V397 /// Q9UMQ3	Hs.591944	8538
0.000123409	2.08228	up	BCL6	B-cell CLL/lymphoma 6	NP_001124317 /// NP_001128210 /// NP_001697	NM_001130845 /// NM_001134738 /// NM_001706 /// NM_138931	A5PL18 /// B4E2L2 /// B5B0A5 /// C9JCS5 /// C9JL16 /// P41182	Hs.478588	604
2.39971e-05	10.0004	down	B3GALNT1	beta-1,3-N-acetylgalactosaminyltransferase 1 (globoside blood group)	NP_001033717 /// NP_003772 /// NP_149357 /// NP_149358 /// NP_149359	NM_001038628 /// NM_003781 /// NM_033167 /// NM_033168 /// NM_033169	B3KTQ4 /// C9J0F8 /// C9J6I7 /// C9J8U7 /// C9JD16 /// C9JRV6 /// C9JXR0 /// E7EVF0 /// E7EVS2 /// O75752 /// Q49AT3 /// Q53F50 /// Q7L9G8 /// Q8TDY1	Hs.418062	8706
0.00129782	2.60814	down	B4GALNT1	beta-1,4-N-acetyl-galactosaminyl transferase 1	NP_001469	NM_001478	A8K0X5 /// B4DE26 /// B4DSP5 /// B7Z7U3 /// F8VR44 /// F8VSE0 /// F8VU35 /// F8VW33 /// F8W1A7 /// H0YHT1 /// H0YI57 /// Q00973 /// Q59FK0 /// Q8N636	Hs.159481	2583
0.000348708	2.47696	up	BACE2	beta-site APP-cleaving enzyme 2	NP_036237 /// NP_620476 /// NP_620477	NM_012105 /// NM_138991 /// NM_138992	Q9Y5Z0	Hs.529408	25825
9.99766e-05	2.35312	up	BST2	bone marrow stromal cell antigen 2	NP_004326	NM_004335	B4E0Z6 /// E7EPE1 /// Q10589 /// Q7Z5Z8	Hs.118110	684
0.0133875	4.22033	up	BMPR1A	bone morphogenetic protein receptor, type IA	NP_004320	NM_004329	B5BUG9 /// P36894	Hs.524477	657
9.81535e-05	2.07645	up	BMP6	bone morphogenetic protein 6	NP_001709	NM_001718	A1L1B5 /// A4FU96 /// A4FU97 /// B4DUF7 /// H0YFR7 /// P22004 /// Q4JCQ2 /// Q4VBA3	Hs.285671	654
0.000587	2.50411	up	BEX2	brain expressed X-linked 2	NP_001161871 /// NP_001161872 /// NP_001161873 /// NP_116010	NM_001168399 /// NM_001168400 /// NM_001168401 /// NM_032621	F5H7H5 /// Q9BXY8	Hs.398989	84707
0.000178699	2.04076	up	BDNF	brain-derived neurotrophic factor	NP_001137277 /// NP_001137278 /// NP_001137279 /// NP_001137280 /// NP_001137281 /// NP_001137282 /// NP_001137283 /// NP_001137284 /// NP_001137285 /// NP_001137286 /// NP_001137288 /// NP_001700 /// NP_733927 /// NP_733928 /// NP_733929 /// NP_733930 /// NP_733931	NM_001143805 /// NM_001143806 /// NM_001143807 /// NM_001143808 /// NM_001143809 /// NM_001143810 /// NM_001143811 /// NM_001143812 /// NM_001143813 /// NM_001143814 /// NM_001143815 /// NM_001143816 /// NM_001709 /// NM_170731 /// NM_170732 /// NM_170733 /// NM_170734 /// NM_170735	E9PMP3 /// P23560 /// Q304R1 /// Q6T2C9 /// Q6YNR1 /// Q969N8 /// Q96TC2	Hs.502182	627
0.000275229	2.2485	down	BCAT1	branched chain amino-acid transaminase 1, cytosolic	NP_001171562 /// NP_001171563 /// NP_001171564 /// NP_001171565 /// NP_005495	NM_001178091 /// NM_001178092 /// NM_001178093 /// NM_001178094 /// NM_005504	B7Z2M5 /// F5H2F2 /// F5H5E4 /// P54687	Hs.438993	586
0.000525703	2.88302	up	BTN2A2	butyrophilin, subfamily 2, member A2	NP_001184166 /// NP_001184167 /// NP_001184168 /// NP_001184169 /// NP_008926 /// NP_853509	NM_001197237 /// NM_001197238 /// NM_001197239 /// NM_001197240 /// NM_006995 /// NM_181531	B4DE97 /// C9IY66 /// C9IZY2 /// C9J8J5 /// C9J8R3 /// C9JAJ6 /// C9JWH2 /// E9PH07 /// F8WC65 /// H7C4E8 /// Q8WVV5	Hs.373938	10385
0.00518822	2.69923	up	BCHE	butyrylcholinesterase	NP_000046	NM_000055	F8WEX7 /// F8WF14 /// H0Y885 /// H7C4Y0 /// P06276 /// Q96HL2	Hs.420483	590
4.10277e-05	6.05844	up	CADPS2	Ca++-dependent secretion activator 2	NP_001009571 /// NP_001161412 /// NP_060424	NM_001009571 /// NM_001167940 /// NM_017954	B3KNS2 /// B3KX29 /// B7ZM57 /// C9IYE1 /// E7EMZ7 /// F5H4L3 /// F8W8P5 /// F8WDX1 /// H0Y8B5 /// Q86UW7	Hs.740589	93664
8.29359e-07	2.88957	down	CALCB	calcitonin-related polypeptide beta	NP_000719	NM_000728	E7ESF5 /// P10092	Hs.534305	797
0.000205282	2.15819	up	CAMK2B	calcium/calmodulin-dependent protein kinase II beta	NP_001211 /// NP_742075 /// NP_742076 /// NP_742077 /// NP_742078 /// NP_742079 /// NP_742080 /// NP_742081	NM_001220 /// NM_172078 /// NM_172079 /// NM_172080 /// NM_172081 /// NM_172082 /// NM_172083 /// NM_172084	A4D2J9 /// A4D2K5 /// B7Z1Z6 /// E7EQE4 /// E7ERS6 /// E7ETC9 /// E9PBE8 /// H7BXS4 /// H7BZC6 /// H7C394 /// Q13554 /// Q53H78	Hs.351887	816
0.00050069	2.02228	up	CLSTN2	calsyntenin 2	NP_071414	NM_022131	B3KPI8 /// B3KU27 /// B3KUA5 /// Q9H4D0	Hs.158529	64084
4.71106e-05	6.97852	down	CT45A1 /// CT45A2 /// CT45A3 /// CT45A4 /// CT45A5 /// CT45A6	cancer/testis antigen family 45, member A1 /// cancer/testis antigen family 45, member A2 /// cancer/testis antigen family 45, member A3 /// cancer/testis antigen family 45, member A4 /// cancer/testis antigen family 45, member A5 /// cancer/testis antigen family 45, member A6	NP_001007552 /// NP_001017417 /// NP_001017435 /// NP_001017436 /// NP_001017438 /// NP_001165759 /// NP_689795 /// XP_003403910	NM_001007551 /// NM_001017417 /// NM_001017435 /// NM_001017436 /// NM_001017438 /// NM_001172288 /// NM_152582 /// XM_003403862	Q5DJT8 /// Q5HYN5 /// Q6NSH3 /// Q8N7B7 /// Q8NHU0	Hs.460937	441519 /// 441520 /// 441521 /// 541465 /// 541466 /// 728911
1.31324e-05	7.28	down	CT45A5 /// CT45A6	cancer/testis antigen family 45, member A5 /// cancer/testis antigen family 45, member A6	NP_001007552 /// NP_001017438 /// NP_001165759 /// XP_003403910	NM_001007551 /// NM_001017438 /// NM_001172288 /// XM_003403862	Q6NSH3 /// Q8N7B7	Hs.676560	441521 /// 541465
3.48498e-05	2.38889	down	CNRIP1	cannabinoid receptor interacting protein 1	NP_001104571 /// NP_056278	NM_001111101 /// NM_015463	Q96F85	Hs.212885	25927
0.000706952	2.1221	up	CAP2	CAP, adenylate cyclase-associated protein, 2 (yeast)	NP_006357	NM_006366	B7Z1C4 /// B7Z214 /// B7Z385 /// B7Z4M3 /// E9PDI0 /// E9PDI2 /// F8WDB9 /// F8WEW0 /// P40123 /// Q5JPJ8	Hs.132902	10486
3.98341e-05	2.68223	up	CPS1	carbamoyl-phosphate synthase 1, mitochondrial	NP_001116105 /// NP_001116106 /// NP_001866	NM_001122633 /// NM_001122634 /// NM_001875	A8K134 /// B7ZAW0 /// C9JTA4 /// E7EWJ3 /// H0YGP4 /// P31327 /// Q05CV6 /// Q59HF8 /// Q5R206 /// Q5R207 /// Q5R208 /// Q5R209 /// Q5R210 /// Q5R211 /// Q6PEK7	Hs.149252	1373
8.08269e-05	2.59616	up	CA8	carbonic anhydrase VIII	NP_004047	NM_004056	B4DFA0 /// P35219	Hs.654388	767
0.0130034	2.35258	up	CRTAC1	cartilage acidic protein 1	NP_001193457 /// NP_060528	NM_001206528 /// NM_018058	H0Y6C6 /// Q5T4F6 /// Q9NQ79	Hs.500736	55118
0.000627211	2.10209	down	CEBPG	CCAAT/enhancer binding protein (C/EBP), gamma	NP_001239225 /// NP_001797	NM_001252296 /// NM_001806	P53567	Hs.429666	1054
0.000338262	4.51449	down	CD109	CD109 molecule	NP_001153059 /// NP_001153060 /// NP_598000	NM_001159587 /// NM_001159588 /// NM_133493	Q6YHK3	Hs.399891	135228
0.00101388	2.16927	up	CD47	CD47 molecule	NP_001768 /// NP_942088	NM_001025079 /// NM_001025080 /// NM_001777 /// NM_198793	Q08722	Hs.446414	961
0.000610232	2.04431	down	CD8A	CD8a molecule	NP_001139345 /// NP_001759 /// NP_741969	NM_001145873 /// NM_001768 /// NM_171827 /// NR_027353	B4DT80 /// B8ZZZ4 /// E7ETP4 /// P01732 /// Q6ZVS2 /// Q8TAW8 /// Q96QR6	Hs.85258	925
0.00129185	2.37356	up	CLN8	ceroid-lipofuscinosis, neuronal 8 (epilepsy, progressive with mental retardation)	NP_061764	NM_001034061 /// NM_018941	B9EGV9 /// Q9UBY8	Hs.127675	2055
0.000237965	2.85165	down	CXCL6	chemokine (C-X-C motif) ligand 6 (granulocyte chemotactic protein 2)	NP_002984	NM_002993	D6RF92 /// P80162	Hs.164021	6372
2.39976e-05	3.79642	up	CXCR4	chemokine (C-X-C motif) receptor 4	NP_001008540 /// NP_003458	NM_001008540 /// NM_003467	P61073 /// Q5MIL4	Hs.593413	7852
0.000357085	2.46268	down	CLIC4	chloride intracellular channel 4	NP_039234	NM_013943	B3KTR3 /// B4DWC4 /// F5H1F8 /// Q6FIC5 /// Q9NVF8 /// Q9Y696	Hs.440544	25932
0.000369611	2.52952	up	CHSY3	chondroitin sulfate synthase 3	NP_787052	NM_175856	A2V663 /// Q1JTV1 /// Q3MTV6 /// Q70JA7	Hs.213137	337876
0.00371734	3.11535	down	CHM	choroideremia (Rab escort protein 1)	NP_000381 /// NP_001138886	NM_000390 /// NM_001037312 /// NM_001145414	A8K545 /// B4DRL9 /// P24386 /// Q8N917	Hs.496449	1121
2.8547e-05	4.17495	down	C1orf106	chromosome 1 open reading frame 106	NP_001136041 /// NP_060735	NM_001142569 /// NM_018265	B4E1K9 /// C9JAT8 /// E9PFY0 /// E9PK29 /// Q3KP66	Hs.518997	55765
6.49106e-06	2.15179	up	C1orf54	chromosome 1 open reading frame 54	NP_078855	NM_024579	Q8WWF1	Hs.91283	79630
0.000788252	2.09015	down	C1orf56	chromosome 1 open reading frame 56	NP_060330	NM_017860	B4DWX1 /// C9JRQ9 /// Q9BUN1	Hs.549171	54964
0.000833045	2.20957	up	C1orf63	chromosome 1 open reading frame 63	NP_064713	NM_020317 /// NM_207035	B4DL11 /// F5GXR1 /// H3BMN1 /// H3BMX3 /// H3BP33 /// H3BT33 /// H3BTJ0 /// H3BVB7 /// Q9BUV0	Hs.259412	57035
5.97415e-05	3.31525	up	C10orf10	chromosome 10 open reading frame 10	NP_008952	NM_007021	B2R6A1 /// B4DUX8 /// E7EN30 /// Q9NTK1	Hs.93675	11067
0.000889237	2.17354	up	C11orf54	chromosome 11 open reading frame 54	NP_054758	NM_014039	A8K718 /// E9PIP1 /// E9PJU8 /// E9PLB3 /// E9PLC5 /// E9PPB5 /// E9PQS1 /// E9PR95 /// E9PSC3 /// Q9H0W9	Hs.8360	28970
0.000892302	2.38022	down	C15orf37	chromosome 15 open reading frame 37		NM_175898 /// NR_028330	Q8NBB2 /// Q96AL6	Hs.722219	283687
0.00169491	2.01082	up	C2orf15 /// MRPL30	chromosome 2 open reading frame 15 /// mitochondrial ribosomal protein L30	NP_653307 /// NP_660213	NM_016503 /// NM_144706 /// NM_145212 /// NM_145213 /// NR_028356	B2RAC6 /// B8ZZV5 /// I3L085 /// Q8TCC3 /// Q8WU43	Hs.346736	150590 /// 51263
0.00207035	2.13604	up	C2orf56	chromosome 2 open reading frame 56	NP_001077415 /// NP_653337	NM_001083946 /// NM_018607 /// NM_144736	B4DFS5 /// B4DQY3 /// B4DXV9 /// B4E0W7 /// C9J236 /// C9JEL7 /// C9JP36 /// C9JS27 /// H7C3N5 /// Q7L592	Hs.433466	55471
0.000207914	2.27652	up	C5orf4	chromosome 5 open reading frame 4	NP_115761	NM_016348 /// NM_032385	B4DIE1 /// B4DV55 /// E5RFJ7 /// E5RH66 /// E5RH84 /// E5RIK6 /// E5RJN8 /// E5RJQ9 /// E5RK01 /// E5RK16 /// Q96IV6 /// Q9UHK3	Hs.713175	10826
0.00183647	4.08893	down	C5orf62	chromosome 5 open reading frame 62	NP_116565	NM_032947	Q7Z4C3 /// Q9BZL3	Hs.29444	85027
0.000297542	6.95146	down	C6orf226	chromosome 6 open reading frame 226	NP_001008739	NM_001008739	Q5I0X4	Hs.571098	441150
0.000123089	3.15662	down	C8orf31	chromosome 8 open reading frame 31	NP_775958	NM_173687	Q8N9H6	Hs.660382	286122
0.0113586	2.06193	down	CXorf57	chromosome X open reading frame 57	NP_001171711 /// NP_060485	NM_001184782 /// NM_018015	A8K6R5 /// B1AQ74 /// H7BY89 /// Q6NSI4 /// Q9H7W5	Hs.274267	55086
0.00173968	2.19474	up	CGN	cingulin	NP_065821	NM_020770	B9EK46 /// Q9P2M7	Hs.591464	57530
5.27925e-05	2.13692	down	CSTF2	cleavage stimulation factor, 3' pre-RNA, subunit 2, 64kDa	NP_001316	NM_001325	B3V096 /// B4DUD5 /// E7EWR4 /// E9PID8 /// P33240	Hs.132370	1478
0.00351462	3.6335	down	F8	coagulation factor VIII, procoagulant component	NP_000123 /// NP_063916	NM_000132 /// NM_019863	A8KA37 /// B1B0G8 /// B1B0G9 /// B7Z2W0 /// D5H408 /// P00451	Hs.654450	2157
0.0111692	2.06237	up	COQ10B	coenzyme Q10 homolog B (S. cerevisiae)	NP_079423	NM_025147	B7Z1Y4 /// B8ZZV9 /// Q9H8M1	Hs.740584	80219
2.11203e-05	2.65674	down	CCDC151	coiled-coil domain containing 151	NP_659482	NM_145045	A5D8V7 /// B3KPH7 /// B4DG09 /// B4DXT0 /// B7ZMB9 /// H0YG24	Hs.124010	115948
0.000169024	2.03324	down	CCDC3	coiled-coil domain containing 3	NP_113643	NM_031455	Q5VYV9 /// Q7Z4C2 /// Q9BQI4	Hs.498720	83643
0.000705087	2.91114	up	CCDC80	coiled-coil domain containing 80	NP_955805 /// NP_955806	NM_199511 /// NM_199512	A3KC71 /// A8KA16 /// B4E342 /// C9J8I6 /// E7ENF7 /// H7C5K4 /// Q76M96	Hs.477128	151887
0.00038	2.60732	up	COL4A2	collagen, type IV, alpha 2	NP_001837	NM_001846	A2A352 /// B4DH43 /// E7EPD1 /// P08572	Hs.508716	1284
0.0016781	2.65623	up	CRMP1	collapsin response mediator protein 1	NP_001014809 /// NP_001304	NM_001014809 /// NM_001313	B3KT07 /// B3KV96 /// B3KXQ5 /// E9PD68 /// Q14194 /// Q96I11	Hs.135270	1400
0.00591916	2.01926	up	CFH	complement factor H	NP_000177 /// NP_001014975	NM_000186 /// NM_001014975	A8K5T0 /// C9JYL1 /// F8WDX4 /// P08603 /// Q03591 /// Q14006 /// Q5TFM2	Hs.363396	3075
0.000329688	4.47681	up	CFH /// CFHR1	complement factor H /// complement factor H-related 1	NP_000177 /// NP_001014975 /// NP_002104	NM_000186 /// NM_001014975 /// NM_002113	A8K5T0 /// B1AKG0 /// C9JYL1 /// F8WDX4 /// P08603 /// Q03591 /// Q14006 /// Q5TFM2	Hs.363396	3075 /// 3078
0.000170994	2.25927	up	CFHR3 /// CFHR4	complement factor H-related 3 /// complement factor H-related 4	NP_001160096 /// NP_001188479 /// NP_001188480 /// NP_006675 /// NP_066303	NM_001166624 /// NM_001201550 /// NM_001201551 /// NM_006684 /// NM_021023	A8K9N7 /// B1ALQ8 /// C9J7J7 /// F5H414 /// Q02985 /// Q5DVJ7 /// Q6NSD3 /// Q8WW96 /// Q92496	Hs.710100	10877 /// 10878
0.00502746	2.74811	up	CFI	complement factor I	NP_000195	NM_000204	A8K3L0 /// B4DRF2 /// D6R9Z8 /// E7ETH0 /// F5H1M0 /// G3XAM2 /// H0YGY0 /// P05156 /// Q6LAM0 /// Q6LAM1 /// Q8WW88	Hs.312485	3426
0.00103018	2.46747	up	CNTNAP2	contactin associated protein-like 2	NP_054860	NM_014141	B2RCH4 /// B7Z1Y6 /// B7Z3Z3 /// H0Y4J0 /// Q9UHC6	Hs.655684	26047
0.000134432	2.52861	down	CTPS2	CTP synthase 2	NP_001137474 /// NP_062831 /// NP_787055	NM_001144002 /// NM_019857 /// NM_175859	E9PBY8 /// H0Y5S6 /// Q9H6Q0 /// Q9NRF8	Hs.227049	56474
0.00170447	2.32088	down	CUL9	cullin 9	NP_055904	NM_015089	E9PEZ1 /// H0Y8H9 /// H0YA00 /// Q05C85 /// Q8IWT3	Hs.485434	23113
0.00054299	2.26676	up	CDKN1C	cyclin-dependent kinase inhibitor 1C (p57, Kip2)	NP_000067 /// NP_001116102 /// NP_001116103	NM_000076 /// NM_001122630 /// NM_001122631	A6NK88 /// B2D1N3 /// P49918	Hs.106070	1028
2.08315e-06	2.6055	down	CTH	cystathionase (cystathionine gamma-lyase)	NP_001177392 /// NP_001893 /// NP_714964	NM_001190463 /// NM_001902 /// NM_153742	B4E1R2 /// E9PDV0 /// P32929	Hs.19904	1491
0.00326169	2.09378	up	CRISPLD1	cysteine-rich secretory protein LCCL domain containing 1	NP_113649	NM_031461	B7Z8V9 /// B7Z929 /// E5RJS4 /// Q9H336	Hs.436542	83690
0.00100675	2.02223	down	CDA	cytidine deaminase	NP_001776	NM_001785	P32320 /// Q6GV32	Hs.466910	978
8.19142e-06	22.2438	up	CYBA	cytochrome b-245, alpha polypeptide	NP_000092	NM_000101	B4DT46 /// H3BNP7 /// H3BPX1 /// H3BPZ7 /// H3BR52 /// H3BT77 /// P13498	Hs.513803	1535
4.27788e-05	2.70163	down	CYB561	cytochrome b-561	NP_001017916 /// NP_001017917 /// NP_001906	NM_001017916 /// NM_001017917 /// NM_001017918 /// NM_001915	B3KTA1 /// B7Z270 /// B7Z2E3 /// B7Z775 /// B7Z8C7 /// P49447	Hs.355264	1534
0.00618334	2.13552	down	CYP2U1	cytochrome P450, family 2, subfamily U, polypeptide 1	NP_898898	NM_183075	A8K1T7 /// B4DQW9 /// B4E0A0 /// B4E3H5 /// C9JN11 /// E9PGH5 /// Q7Z449	Hs.109087	113612
0.000377072	2.43716	up	CYP4X1	cytochrome P450, family 4, subfamily X, polypeptide 1	NP_828847	NM_178033	G3V1U1 /// Q5VVE5 /// Q6ZN67 /// Q8N118 /// Q8NAZ3	Hs.439760	260293
0.000331393	2.29001	up	CRLF1	cytokine receptor-like factor 1	NP_004741	NM_004750	O75462	Hs.114948	9244
0.00879405	2.01446	up	DZIP3	DAZ interacting protein 3, zinc finger	NP_055463	NM_014648	B4DH79 /// B4E1Q8 /// C9J702 /// C9J9M8 /// C9JNH9 /// C9JRX4 /// Q5MY58 /// Q86Y13	Hs.409210	9666
0.00200037	2.02199	up	DDX19B	DEAD (Asp-Glu-Ala-Asp) box polypeptide 19B	NP_001014449 /// NP_001014451 /// NP_001244101 /// NP_001244102 /// NP_001244103 /// NP_001244104 /// NP_009173	NM_001014449 /// NM_001014451 /// NM_001257172 /// NM_001257173 /// NM_001257174 /// NM_001257175 /// NM_007242	B4DL69 /// B4DXS6 /// E7EMK4 /// H3BMQ5 /// H3BMV7 /// H3BPV3 /// H3BQK0 /// H3BTX1 /// H3BUH0 /// Q2NL95 /// Q53G16 /// Q9UMR2	Hs.221761	11269
0.00174195	2.06952	down	DEM1	defects in morphology 1 homolog (S. cerevisiae)	NP_073611	NM_022774	Q9H790	Hs.59584	64789
0.00245001	2.21399	up	DEK	DEK oncogene	NP_001128181 /// NP_003463	NM_001134709 /// NM_003472	B4DFG0 /// B4DNW3 /// P35659 /// Q6MZJ9	Hs.484813	7913
1.02439e-05	8.90427	up	DPYSL3	dihydropyrimidinase-like 3	NP_001184223 /// NP_001378	NM_001197294 /// NM_001387	B4DLZ4 /// D6RF19 /// F5GWI3 /// H0YB87 /// H0YBT4 /// Q14195 /// Q6DEN2 /// Q8IXW6	Hs.519659	1809
0.000364928	2.07033	up	DPYSL4	dihydropyrimidinase-like 4	NP_006417	NM_006426	O14531 /// Q5T0Q6	Hs.100058	10570
7.77962e-06	3.63997	up	DPP4	dipeptidyl-peptidase 4	NP_001926	NM_001935	F8WBB6 /// F8WE17 /// H7C1N5 /// P27487	Hs.368912	1803
8.22e-05	2.23816	down	DDR1 /// MIR4640	discoidin domain receptor tyrosine kinase 1 /// microRNA 4640	NP_001189450 /// NP_001189451 /// NP_001189452 /// NP_001945 /// NP_054699 /// NP_054700	NM_001202521 /// NM_001202522 /// NM_001202523 /// NM_001954 /// NM_013993 /// NM_013994 /// NR_039783	A2ABK8 /// A2ABK9 /// A2ABL0 /// A2ABL1 /// A2ABL2 /// A2ABM8 /// B7Z3A2 /// B8JJ50 /// B8JJ51 /// D6R9C4 /// D6RAJ3 /// D6RB35 /// D6RB82 /// D6RBU7 /// D6RGW5 /// E7EN94 /// E7ENJ2 /// E7EPH4 /// E7EPN2 /// E7EQ23 /// E7EQ30 /// E7ERI6 /// E7ERN0 /// E7ES06 /// E7ESR9 /// E7ETI3 /// E7ETX3 /// E7EUD5 /// E7EUP7 /// E7EVT1 /// E7EVW6 /// E7EX99 /// E7EXB0 /// F5H786 /// F8VYL2 /// H0Y4U0 /// H0Y…	Hs.631988	100616237 /// 780
0.0062994	2.16193	up	DNAJB9	DnaJ (Hsp40) homolog, subfamily B, member 9	NP_036460	NM_012328	O95037 /// Q6FIF1 /// Q9UBS3	Hs.6790	4189
0.000594633	2.22752	up	DNAJC15	DnaJ (Hsp40) homolog, subfamily C, member 15	NP_037370	NM_013238	Q9Y5T4	Hs.438830	29103
0.000752	2.23354	up	DSCR3	Down syndrome critical region gene 3	NP_006043	NM_006052	A8MTY9 /// A8MY26 /// B7Z606 /// B7Z6B1 /// E7EWN9 /// H7C5I8 /// O14972 /// O60768	Hs.369488	10311
0.0296191	2.23693	down	DUSP23	dual specificity phosphatase 23	NP_060293	NM_017823	Q9BVJ7	Hs.425801	54935
8.05e-05	2.49958	up	DUSP28	dual specificity phosphatase 28	NP_001028747	NM_001033575	H7C234 /// Q4G0W2	Hs.369297	285193
0.000327451	2.13954	up	DUSP8	dual specificity phosphatase 8	NP_004411	NM_004420	Q13202	Hs.41688	1850
9.72467e-05	2.15788	up	EGR1	early growth response 1	NP_001955	NM_001964	B4DNX4 /// B4DVG0 /// F5H5Y6 /// P18146 /// Q546S1	Hs.326035	1958
0.00010269	2.14977	down	ENPP2	ectonucleotide pyrophosphatase/phosphodiesterase 2	NP_001035181 /// NP_001124335 /// NP_006200	NM_001040092 /// NM_001130863 /// NM_006209 /// NR_045555	B4DJD3 /// E5RIA2 /// E5RIB9 /// E5RJ49 /// E7EUF1 /// E9PHP7 /// Q13822	Hs.190977	5168
0.00217924	2.05808	down	ELAC1	elaC homolog 1 (E. coli)	NP_061166	NM_018696	Q53EY2 /// Q9H777	Hs.657360	55520
0.000545421	2.05189	up	ELAVL1	ELAV (embryonic lethal, abnormal vision, Drosophila)-like 1 (Hu antigen R)	NP_001410	NM_001419	B4DVB8 /// Q15717	Hs.184492	1994
4.21449e-05	2.06981	up	EMX1 /// TARS2	empty spiracles homeobox 1 /// threonyl-tRNA synthetase 2, mitochondrial (putative)	NP_004088 /// NP_079426	NM_001040404 /// NM_004097 /// NM_025150	B4DQF3 /// E7EVR9 /// F8VXD0 /// F8W1B5 /// Q04741 /// Q5T5E9 /// Q5T5F2 /// Q6ST48 /// Q9BW92 /// Q9H045 /// Q9H9V2	Hs.516090	2016 /// 80222
2.27128e-05	2.62623	up	ENSA	endosulfine alpha	NP_004427 /// NP_996925 /// NP_996926 /// NP_996927 /// NP_996928 /// NP_996929 /// NP_996930 /// NP_997051	NM_004436 /// NM_207042 /// NM_207043 /// NM_207044 /// NM_207045 /// NM_207046 /// NM_207047 /// NM_207168	A6NMQ3 /// D6RE62 /// E9PB69 /// O43768	Hs.632456	2029
1.52624e-05	2.55273	down	EPAS1 /// LOC100652809	endothelial PAS domain protein 1 /// uncharacterized LOC100652809	NP_001421	NM_001430 /// XR_132707	B3KW07 /// C9J9N2 /// Q99814	Hs.468410	100652809 /// 2034
0.000278786	2.82911	up	EPHA4	EPH receptor A4	NP_004429	NM_004438	A8K2P1 /// B2R601 /// B7Z6Q8 /// C9JEM6 /// C9JFX5 /// C9JIX8 /// E9PG71 /// F5GZZ5 /// F8WBU0 /// H7C1N8 /// H7C2W7 /// P54764 /// Q58F15	Hs.371218	2043
1.3127e-05	2.9688	up	EPHB1	EPH receptor B1	NP_004432	NM_004441	B3KTB2 /// B5A969 /// C9J466 /// C9J6S4 /// C9JB88 /// C9K090 /// F8WDG5 /// P54762	Hs.116092	2047
0.00013173	2.32635	up	EFNA3	ephrin-A3	NP_004943	NM_004952	B4DJD6 /// B4DXG7 /// B7ZAD3 /// P52797	Hs.516656	1944
0.00114791	2.18358	up	EFNA4	ephrin-A4	NP_005218 /// NP_872631 /// NP_872632	NM_005227 /// NM_182689 /// NM_182690	G3XAK2 /// P52798	Hs.449913	1945
0.000851286	2.15172	down	EMP1	epithelial membrane protein 1	NP_001414	NM_001423	B4DRR1 /// F5GYV0 /// F5H2P5 /// F5H397 /// P54849 /// Q8WWD6	Hs.719042	2012
5.05679e-05	2.9367	down	ESX1	ESX homeobox 1	NP_703149	NM_153448	Q8N693	Hs.223782	80712
0.00103173	2.04577	down	EIF2C3	eukaryotic translation initiation factor 2C, 3	NP_079128 /// NP_803171	NM_024852 /// NM_177422	A8KA05 /// B4DY67 /// B4E1P5 /// Q5TA56 /// Q6NXU1 /// Q96JZ0 /// Q9H9G7	Hs.657659	192669
0.000310637	2.27003	down	EIF3J	eukaryotic translation initiation factor 3, subunit J	NP_003749	NM_003758	B4DUI3 /// F5H425 /// H0YGJ7 /// H0YLP3 /// O75822	Hs.404056	8669
0.00103024	2.01442	up	EIF4E2 /// LOC100507948	eukaryotic translation initiation factor 4E family member 2 /// uncharacterized LOC100507948	NP_004837	NM_004846 /// XR_112445 /// XR_112446	B4E1E4 /// B8ZZ50 /// B8ZZJ9 /// B8ZZL3 /// B9A023 /// B9A044 /// C9JEL3 /// H7BZH2 /// O60573 /// Q53RG0 /// Q59FE1	Hs.292026	100507948 /// 9470
0.00148245	2.31642	up	EYA3	eyes absent homolog 3 (Drosophila)	NP_001981	NM_001990 /// NM_172098	B1APR7 /// B4DIR7 /// B4DNZ7 /// B4E151 /// Q0P685 /// Q8IVX7 /// Q99504	Hs.185774	2140
8.55023e-05	7.68281	down	FAM129A	family with sequence similarity 129, member A	NP_443198	NM_052966	H0Y7M9 /// Q9BZQ8	Hs.518662	116496
0.0127569	2.20748	down	FAM133A	family with sequence similarity 133, member A	NP_001164580 /// NP_001164581 /// NP_001164582 /// NP_775969	NM_001171109 /// NM_001171110 /// NM_001171111 /// NM_173698	Q8N9E0	Hs.110069	286499
0.00131716	3.27192	down	FAM150B	family with sequence similarity 150, member B	NP_001002919	NM_001002919	B5MC33 /// B5MCG6 /// F5GX25 /// H0Y3U4 /// Q6UX46	Hs.355207	285016
0.000643419	2.01046	down	FAM176C	family with sequence similarity 176, member C	NP_478067	NM_058187	A6ND58 /// B3KWG0 /// B5MC74 /// C9JS02 /// F8WEK6 /// P58658	Hs.208358	59271
1.99178e-05	4.09612	down	FAM50B	family with sequence similarity 50, member B	NP_036267	NM_012135	Q9Y247	Hs.140944	26240
0.00701422	2.04969	up	FAM70A	family with sequence similarity 70, member A	NP_001098014 /// NP_001098015 /// NP_060408	NM_001104544 /// NM_001104545 /// NM_017938	B1APR4 /// B3KPI6 /// E5RFR0 /// E9PAR3 /// Q5JRV8 /// Q7Z4S8	Hs.437563	55026
0.00117295	5.23292	down	FAM83H	family with sequence similarity 83, member H	NP_940890	NM_198488	Q6ZRV2 /// Q71RB4	Hs.67776	286077
1.17111e-05	2.67557	down	FEZ1	fasciculation and elongation protein zeta 1 (zygin I)	NP_005094 /// NP_072043	NM_005103 /// NM_022549	B4DKG5 /// E9PNH2 /// E9PQ81 /// Q99689	Hs.732083	9638
9.34655e-05	2.63064	down	FABP6	fatty acid binding protein 6, ileal	NP_001035532 /// NP_001124430 /// NP_001436	NM_001040442 /// NM_001130958 /// NM_001445	H0YB64 /// P51161	Hs.519719	2172
0.000341469	2.95004	up	FBXL16	F-box and leucine-rich repeat protein 16	NP_699181	NM_153350	B3KR59 /// Q8N461 /// Q8N4J3	Hs.513244	146330
7.7862e-05	2.8433	down	FBXO4	F-box protein 4	NP_036308 /// NP_277019	NM_012176 /// NM_033484	B3KNA0 /// D6RAJ6 /// D6RAU6 /// D6REP2 /// Q9UKT5	Hs.165575	26272
0.00153126	2.17702	down	FGFR1OP	FGFR1 oncogene partner	NP_008976 /// NP_919410	NM_007045 /// NM_194429	B4DH64 /// E7ET71 /// O95684	Hs.487175	11116
0.000166072	2.15635	down	FGFR1OP2	FGFR1 oncogene partner 2	NP_001165358 /// NP_001165359 /// NP_056448	NM_001171887 /// NM_001171888 /// NM_015633	F5GX47 /// Q9NVK5	Hs.591162	26127
0.00160195	2.0805	down	FBN1	fibrillin 1	NP_000129	NM_000138	B4E3I6 /// F5H2N7 /// F6U495 /// F8W7L2 /// H0YN80 /// H0YND0 /// P35555 /// Q59HB9 /// Q9NP01	Hs.591133	2200
0.0328724	2.67853	down	FGF11	fibroblast growth factor 11	NP_004103	NM_004112	B7Z1C3 /// I3L4N4 /// Q59FR9 /// Q6LA99 /// Q92914	Hs.655193	2256
0.000397533	2.51118	up	FIGNL2	fidgetin-like 2	NP_001013712	NM_001013690	A6NMB9 /// Q6ZP58	Hs.648218	401720
0.00119141	2.21764	up	FLNA	filamin A, alpha	NP_001104026 /// NP_001447	NM_001110556 /// NM_001456	A6NDY9 /// B4DTD5 /// B4E2F9 /// E9PHF0 /// F8WE98 /// H0Y5C6 /// H0Y5F3 /// H7C2E7 /// P21333 /// Q2VP91 /// Q5HY54 /// Q60FE5 /// Q60FE6 /// Q6NXF2 /// Q86TQ3 /// Q8TES4 /// Q96C61	Hs.195464	2316
0.000457	2.33854	up	FLNB	filamin B, beta	NP_001157789 /// NP_001157790 /// NP_001157791 /// NP_001448	NM_001164317 /// NM_001164318 /// NM_001164319 /// NM_001457	E7EN95 /// H7C5L4 /// O75369 /// Q68CT4 /// Q8WXT3	Hs.476448	2317
3.42708e-07	2.11647	up	FOXC1	forkhead box C1	NP_001444	NM_001453	A3KPE3 /// Q12948 /// Q8WXT4	Hs.348883	2296
0.00449846	2.19556	down	FOXE1	forkhead box E1 (thyroid transcription factor 2)	NP_004464	NM_004473	O00358	Hs.159234	2304
0.000240159	2.59245	up	FOXQ1	forkhead box Q1	NP_150285	NM_033260	Q9C009	Hs.591352	94234
3.11203e-06	2.17916	down	FUCA2	fucosidase, alpha-L- 2, plasma	NP_114409	NM_032020	Q7Z6V1 /// Q7Z6V2 /// Q9BTY2	Hs.17680	2519
0.0011267	2.37534	down	FUT4	fucosyltransferase 4 (alpha (1,3) fucosyltransferase, myeloid-specific)	NP_002024	NM_002033	P22083	Hs.390420	2526
0.0419534	2.2061	down	GPR68	G protein-coupled receptor 68	NP_001171147 /// NP_003476	NM_001177676 /// NM_003485	A1A5B2 /// E9PNU7 /// Q15743 /// Q6NWR5 /// Q6NWR6	Hs.8882	8111
0.00198702	2.42404	up	GIT2	G protein-coupled receptor kinase interacting ArfGAP 2	NP_001128685 /// NP_001128686 /// NP_055591 /// NP_476510 /// NP_476511 /// NP_631940	NM_001135213 /// NM_001135214 /// NM_014776 /// NM_057169 /// NM_057170 /// NM_139201	B4E027 /// B4E2E7 /// B5BU58 /// F5H882 /// F8VNZ4 /// F8VPX7 /// F8VRF8 /// F8VVT4 /// F8VXI9 /// F8VZR7 /// F8W1F8 /// F8W7V0 /// F8W822 /// F8WAK2 /// Q14161 /// Q68DM7 /// Q6FI58	Hs.434996	9815
2.2432e-05	2.74333	down	G0S2	G0/G1switch 2	NP_056529	NM_015714	P27469	Hs.432132	50486
0.000926047	2.63701	down	GLB1L3	galactosidase, beta 1-like 3	NP_001073876	NM_001080407 /// NM_138416	H7C115 /// Q8NCI6	Hs.721382	112937
0.00339213	2.06105	up	GJA5	gap junction protein, alpha 5, 40kDa	NP_005257 /// NP_859054	NM_005266 /// NM_181703	P36382	Hs.447968	2702
0.000700567	2.30631	down	GJB7	gap junction protein, beta 7, 25kDa	NP_940970	NM_198568	Q6PEY0	Hs.146727	375519
0.000260042	3.5073	up	GAD1	glutamate decarboxylase 1 (brain, 67kDa)	NP_000808 /// NP_038473	NM_000817 /// NM_013445	A8K967 /// C9J6C9 /// C9JLZ7 /// C9JN45 /// C9JT43 /// F8WD43 /// Q05329 /// Q49AK1 /// Q8IVA8 /// Q99259	Hs.420036	2571
0.000130509	2.11446	down	QPCT	glutaminyl-peptide cyclotransferase	NP_036545	NM_012413	B5MCZ9 /// C9JS14 /// Q16769 /// Q53TR4 /// Q8NI73	Hs.79033	25797
0.000653426	4.07385	down	GSTM4	glutathione S-transferase mu 4	NP_000841 /// NP_671489	NM_000850 /// NM_147148 /// NM_147149 /// NR_024538	A6NNT0 /// Q03013 /// Q4JNT8	Hs.348387	2948
2.31943e-06	10.8808	down	GSTO2	glutathione S-transferase omega 2	NP_001177942 /// NP_001177943 /// NP_001177944 /// NP_899062	NM_001191013 /// NM_001191014 /// NM_001191015 /// NM_183239	B4DML4 /// B4DU59 /// Q5JU15 /// Q9H4Y5	Hs.203634	119391
3.76432e-05	8.67671	down	GYPC	glycophorin C (Gerbich blood group)	NP_001243513 /// NP_002092 /// NP_058131	NM_001256584 /// NM_002101 /// NM_016815	P04921	Hs.59138	2995
0.00022077	3.50348	up	GPM6A	glycoprotein M6A	NP_001248376 /// NP_001248377 /// NP_005268 /// NP_963885 /// NP_963886	NM_001261447 /// NM_001261448 /// NM_005277 /// NM_201591 /// NM_201592 /// NR_048571	B7Z642 /// D6R9D2 /// D6R9T7 /// D6RAE4 /// D6RB41 /// D6RBH3 /// D6RBM6 /// D6RD71 /// D6RD95 /// D6RDV7 /// D6REJ8 /// D6RFY0 /// D6RFZ3 /// D6RIF4 /// E9PHI5 /// P51674 /// Q49AH3 /// Q86YB0	Hs.727073	2823
0.000112	2.97843	down	GPC2	glypican 2	NP_689955	NM_152742	Q59GG5 /// Q8N158	Hs.211701	221914
3.34102e-05	2.20822	up	GPC4	glypican 4	NP_001439	NM_001448	B4E2C0 /// F5H5T3 /// O75487	Hs.58367	2239
0.000683726	2.39736	up	GOLPH3L	golgi phosphoprotein 3-like	NP_060648	NM_018178	B7Z6N3 /// E9PFK1 /// Q9H4A5	Hs.740573	55204
0.0014324	2.13217	up	GCA	grancalcin, EF-hand calcium binding protein	NP_036330	NM_012198	B7Z322 /// C9JIZ3 /// C9JV47 /// C9JWQ8 /// H7BXD5 /// H7C2Z6 /// P28676	Hs.377894	25801
0.0038501	2.11911	down	GAS7	growth arrest-specific 7	NP_001124303 /// NP_003635 /// NP_958836 /// NP_958839	NM_001130831 /// NM_003644 /// NM_201432 /// NM_201433	A8KAC2 /// B7Z1Q2 /// B7Z1S0 /// B7Z2L1 /// B7Z5Y5 /// F5H2K0 /// F5H5N5 /// H0Y751 /// O60861 /// Q29RX5 /// Q59GS9	Hs.462214	8522
0.000974512	2.73201	down	GDF10	growth differentiation factor 10	NP_004953	NM_004962	P55107 /// Q8N6T2	Hs.2171	2662
1.64992e-05	2.95574	up	GDF15	growth differentiation factor 15	NP_004855	NM_004864	Q99988	Hs.616962	9518
0.000208673	4.46487	down	GREB1	growth regulation by estrogen in breast cancer 1	NP_055483 /// NP_149081 /// NP_683701	NM_014668 /// NM_033090 /// NM_148903	C9JIG0 /// F8W6E5 /// Q4ZG55 /// Q6IPM5	Hs.467733	9687
0.00313884	2.06961	down	GTPBP5	GTP binding protein 5 (putative)	NP_056481	NM_015666	B4DR85 /// B4DRC1 /// B4DSG2 /// E7EU10 /// Q9H4K7	Hs.340636	26164
0.000390326	2.36318	down	GTPBP6	GTP binding protein 6 (putative)	NP_036359	NM_012227	B4DJB5 /// B4DPB2 /// H0Y2S1 /// H7BYW4 /// O43824 /// Q8N2Q6	Hs.437145	8225
0.000461862	2.04062	down	LOC728819	hCG1645220	NP_001094800	NM_001101330		Hs.602756	728819
6.142e-06	2.40676	down	HSPB8	heat shock 22kDa protein 8	NP_055180	NM_014365	H0YG30 /// Q9UJY1	Hs.400095	26353
5.52607e-05	5.94861	down	HSPB1	heat shock 27kDa protein 1	NP_001531	NM_001540	B4DL87 /// C9J3N8 /// F8WE04 /// P04792	Hs.520973	3315
0.000652435	2.88974	up	HSPA1A /// HSPA1B	heat shock 70kDa protein 1A /// heat shock 70kDa protein 1B	NP_005336 /// NP_005337	NM_005345 /// NM_005346	A8K5I0 /// B3KTT5 /// B4DFN9 /// B4DI39 /// B4DNT8 /// B4DNV4 /// B4DNX1 /// B4DVU9 /// B4DWK5 /// B4E1S9 /// B4E1T6 /// B4E388 /// B4E3B6 /// E7EP11 /// E7EP94 /// F5GZ62 /// F5H1D3 /// F8VZJ4 /// H0YG33 /// P08107 /// Q59EJ3 /// Q5SP16	Hs.274402	3303 /// 3304
0.0029224	2.26168	up	HSPA4	heat shock 70kDa protein 4	NP_002145	NM_002154 /// NM_198431	B0AZS1 /// B0AZT0 /// B0AZU6 /// B4DH02 /// B4DIZ3 /// B4DN48 /// B4DSE8 /// B4DT47 /// B4DUS3 /// B4E0H6 /// B4E354 /// F5H3R0 /// O14992 /// P34932 /// Q59GF8 /// Q9BUK9	Hs.90093	3308
0.000608539	2.52596	down	HHEX	hematopoietically expressed homeobox	NP_002720	NM_002729	B1AQ17 /// F8VU08 /// Q03014	Hs.118651	3087
0.000301097	2.24193	down	HMOX1	heme oxygenase (decycling) 1	NP_002124	NM_002133	B2R7U4 /// D2K7W4 /// F2YMD9 /// P09601 /// Q6FH11 /// Q96DI8	Hs.517581	3162
0.000137753	2.29289	up	HBE1	hemoglobin, epsilon 1	NP_005321	NM_005330	A8MUF7 /// D9YZU7 /// P02100	Hs.655195	3046
3.90981e-06	2.3384	down	HPSE	heparanase	NP_001092010 /// NP_001159970 /// NP_001186759 /// NP_006656	NM_001098540 /// NM_001166498 /// NM_001199830 /// NM_006665	A9JIG7 /// B3KQR6 /// C7F7I3 /// C7F7I4 /// D6RAQ1 /// D6RHG4 /// D9IUY7 /// E9PCA9 /// E9PFG6 /// E9PGR1 /// E9PHC3 /// Q9Y251	Hs.44227	10855
0.0137485	2.02107	up	HNRNPR	heterogeneous nuclear ribonucleoprotein R	NP_001095867 /// NP_001095868 /// NP_001095869 /// NP_005817	NM_001102397 /// NM_001102398 /// NM_001102399 /// NM_005826	B2R7W4 /// B4DMB1 /// B4DMD1 /// B4DT28 /// E7ETM7 /// O43390 /// Q0VGD6 /// Q2L7G6 /// Q6MZS5 /// Q7Z334	Hs.373763	10236
0.000693037	2.10435	up	HDLBP	high density lipoprotein binding protein	NP_001230829 /// NP_005327 /// NP_976221	NM_001243900 /// NM_005336 /// NM_203346	B2R5V9 /// B4DKR8 /// B4DTQ2 /// C9J5E5 /// C9J739 /// C9JB08 /// C9JBS3 /// C9JE93 /// C9JEJ8 /// C9JES8 /// C9JHN6 /// C9JHS7 /// C9JHS9 /// C9JHZ8 /// C9JIZ1 /// C9JK79 /// C9JKQ5 /// C9JMQ6 /// C9JQ82 /// C9JT62 /// C9JZI8 /// E7EM71 /// H0Y394 /// H7BZC3 /// H7C0A4 /// H7C2D1 /// H7C3D0 /// Q00341 /// Q2HJC8 /// Q6ZS03 /// Q96CF6 /// Q9P1C0	Hs.471851	3069
6.23636e-05	2.25692	down	HIRA	HIR histone cell cycle regulation defective homolog A (S. cerevisiae)	NP_003316	NM_003325	A8K194 /// B4DSW6 /// B7Z830 /// F5GWE4 /// F5GYH8 /// F5H4M2 /// H7C2A7 /// P54198	Hs.474206	7290
1.06274e-05	4.34602	up	HIST1H1C	histone cluster 1, H1c	NP_005310	NM_005319	A8K4I2 /// P16403	Hs.7644	3006
0.000159455	4.89291	up	HIST1H2AG /// HIST1H2AH /// HIST1H2AI /// HIST1H2AK /// HIST1H2AL /// HIST1H2AM	histone cluster 1, H2ag /// histone cluster 1, H2ah /// histone cluster 1, H2ai /// histone cluster 1, H2ak /// histone cluster 1, H2al /// histone cluster 1, H2am	NP_003500 /// NP_003501 /// NP_003502 /// NP_003505 /// NP_066408 /// NP_542163	NM_003509 /// NM_003510 /// NM_003511 /// NM_003514 /// NM_021064 /// NM_080596	A3KPC7 /// A4FTV9 /// B2R5B3 /// P0C0S8 /// Q96KK5	Hs.352225	8329 /// 8330 /// 8332 /// 8336 /// 85235 /// 8969
2.16698e-05	5.23238	up	HIST1H2BD	histone cluster 1, H2bd	NP_066407 /// NP_619790	NM_021063 /// NM_138720	A8K9J7 /// P58876 /// P62807	Hs.591797	3017
3.07577e-05	2.39146	up	HIST1H2BJ	histone cluster 1, H2bj	NP_066402	NM_021058	P06899	Hs.656567	8970
5.29766e-06	2.89517	up	HIST1H2BK	histone cluster 1, H2bk	NP_542160	NM_080593	O60814	Hs.437275	85236
8.37741e-05	2.76587	up	HIST1H4A /// HIST1H4B /// HIST1H4C /// HIST1H4D /// HIST1H4E /// HIST1H4F /// HIST1H4H /// HIST1H4I /// HIST1H4J /// HIST1H4K /// HIST1H4L /// HIST2H4A /// HIST2H4B /// HIST4H4	histone cluster 1, H4a /// histone cluster 1, H4b /// histone cluster 1, H4c /// histone cluster 1, H4d /// histone cluster 1, H4e /// histone cluster 1, H4f /// histone cluster 1, H4h /// histone cluster 1, H4i /// histone cluster 1, H4j /// histone cluster 1, H4k /// histone cluster 1, H4l /// histone cluster 2, H4a /// histone cluster 2, H4b /// histone cluster 4, H4	NP_001029249 /// NP_003486 /// NP_003529 /// NP_003530 /// NP_003531 /// NP_003532 /// NP_003533 /// NP_003534 /// NP_003535 /// NP_003536 /// NP_003537 /// NP_003539 /// NP_068803 /// NP_778224	NM_001034077 /// NM_003495 /// NM_003538 /// NM_003539 /// NM_003540 /// NM_003541 /// NM_003542 /// NM_003543 /// NM_003544 /// NM_003545 /// NM_003546 /// NM_003548 /// NM_021968 /// NM_175054	B2R4R0 /// P62805 /// Q0VAS5	Hs.247816	121504 /// 554313 /// 8294 /// 8359 /// 8360 /// 8361 /// 8362 /// 8363 /// 8364 /// 8365 /// 8366 /// 8367 /// 8368 /// 8370
4.30697e-05	3.97428	up	HIST2H2AA3 /// HIST2H2AA4	histone cluster 2, H2aa3 /// histone cluster 2, H2aa4	NP_001035807 /// NP_003507	NM_001040874 /// NM_003516	Q6FI13	Hs.731339	723790 /// 8337
4.38198e-05	4.86534	up	HIST2H2BE	histone cluster 2, H2be	NP_003519	NM_003528	Q16778	Hs.2178	8349
3.23424e-06	2.28859	down	HCCS	holocytochrome c synthase	NP_001116080 /// NP_001165462 /// NP_005324	NM_001122608 /// NM_001171991 /// NM_005333	P53701 /// Q68D50	Hs.211571	3052
0.00308417	2.19705	up	HOXA13	homeobox A13	NP_000513	NM_000522	P31271 /// Q6DI00	Hs.592172	3209
0.000422714	2.6288	down	HYI	hydroxypyruvate isomerase (putative)	NP_001177809 /// NP_001230455 /// NP_112484	NM_001190880 /// NM_001243526 /// NM_031207	E7EWH8 /// G4XUV3 /// H0YB18 /// H0YB70 /// Q5T013 /// Q5T014 /// Q5T015 /// Q5T017	Hs.709864	81888
0.000458938	3.1791	down	HSD17B1	hydroxysteroid (17-beta) dehydrogenase 1	NP_000404	NM_000413	B3RFR9 /// B4DTD0 /// B4DU11 /// P14061	Hs.654385	3292
0.000228174	2.50461	up	IER3	immediate early response 3	NP_003888	NM_003897 /// NM_052815	E2QRG5 /// O75353 /// P46695 /// Q53HJ2 /// Q5ST77 /// Q5ST79	Hs.76095	8870
0.00315033	2.08967	up	IGSF21	immunoglobin superfamily, member 21	NP_116269	NM_032880	H0Y415 /// Q96ID5	Hs.212511	84966
0.00162618	2.32452	up	IGSF1	immunoglobulin superfamily, member 1	NP_001164432 /// NP_001164433 /// NP_001164434 /// NP_001546 /// NP_991402	NM_001170961 /// NM_001170962 /// NM_001170963 /// NM_001555 /// NM_205833	H9KV64 /// Q8N6C5	Hs.22111	3547
0.00223008	2.8552	down	INHBE	inhibin, beta E	NP_113667	NM_031479	F8VNP4 /// P58166	Hs.632713	83729
4.45698e-05	3.53054	up	INPP5D	inositol polyphosphate-5-phosphatase, 145kDa	NP_001017915 /// NP_005532	NM_001017915 /// NM_005541	B4DQ61 /// C9JF09 /// C9JLW2 /// F5GXI6 /// H0Y5Q9 /// H7C292 /// H7C2V3 /// H7C403 /// Q92835	Hs.262886	3635
6.32592e-05	2.29935	up	IGFBP5	insulin-like growth factor binding protein 5	NP_000590	NM_000599	C9JXX4 /// P24593 /// Q8WV97 /// Q96HT5	Hs.607212	3488
0.0055162	2.75763	down	IGFBP6	insulin-like growth factor binding protein 6	NP_002169	NM_002178	F8VVA5 /// F8VYK9 /// P24592	Hs.274313	3489
0.000213547	2.07548	up	ITM2C	integral membrane protein 2C	NP_001012532 /// NP_001012534 /// NP_112188	NM_001012514 /// NM_001012516 /// NM_030926	B4DIB1 /// B4E028 /// B8ZZM6 /// C9JG41 /// E7EUS6 /// F5H4I5 /// Q6Y1I9 /// Q96JS4 /// Q9NQX7	Hs.111577	81618
0.000854	2.30193	up	ITGA3	integrin, alpha 3 (antigen CD49C, alpha 3 subunit of VLA-3 receptor)	NP_002195 /// NP_005492	NM_002204 /// NM_005501	B4DDT0 /// B4E0H8 /// D6R9X8 /// H0YA32 /// H0YA49 /// P26006 /// Q59F03 /// Q86SW1	Hs.265829	3675
0.000351106	2.97755	down	IFITM3	interferon induced transmembrane protein 3	NP_066362	NM_021034 /// NR_049759	Q01628	Hs.374650	10410
1.53211e-05	2.30297	down	IFI35	interferon-induced protein 35	NP_005524	NM_005533	P80217	Hs.632258	3430
0.000999311	2.012	down	INA	internexin neuronal intermediate filament protein, alpha	NP_116116	NM_032727	B4DE66 /// Q16352 /// Q59EM6 /// Q96J72	Hs.500916	9118
0.000508431	2.26613	up	JAKMIP1	janus kinase and microtubule interacting protein 1	NP_001092903 /// NP_653321	NM_001099433 /// NM_144720	B3KWB6 /// B4DG10 /// B4DHZ8 /// F2Z2K5 /// F8WCA9 /// Q96N16	Hs.479066	152789
0.000125964	2.98462	up	JAKMIP2	janus kinase and microtubule interacting protein 2	NP_055605	NM_014790	B4DSG0 /// G5E9Y0 /// Q05DV4 /// Q96AA8	Hs.740461	9832
4.57807e-05	2.15495	up	JUN	jun proto-oncogene	NP_002219	NM_002228	P05412 /// Q6FHK0 /// Q6FHM7	Hs.696684	3725
0.000129928	2.53148	up	KLK8	kallikrein-related peptidase 8	NP_009127 /// NP_653088 /// NP_653089 /// NP_653090	NM_007196 /// NM_144505 /// NM_144506 /// NM_144507	B3FQ94 /// B3FQ95 /// O60259 /// Q2XQG4	Hs.104570	11202
7.04826e-06	6.73181	down	KDELR3	KDEL (Lys-Asp-Glu-Leu) endoplasmic reticulum protein retention receptor 3	NP_006846 /// NP_057839	NM_006855 /// NM_016657	C9JMU5 /// G5E9L5 /// H3BLZ8 /// O43731 /// Q59F66 /// Q92841	Hs.528305	11015
0.0142152	2.24601	up	KLHL24	kelch-like 24 (Drosophila)	NP_060114	NM_017644	C9J0A6 /// C9J2N4 /// C9J3M5 /// C9JCK3 /// C9JMQ9 /// C9JN72 /// C9JQ67 /// C9JXR5 /// Q6TFL4	Hs.407709	54800
1.77383e-05	4.04738	down	KRT222	keratin 222	NP_689562	NM_152349	Q8N1A0	Hs.6920	125113
9.27442e-05	2.03457	down	KRT8	keratin 8	NP_001243211 /// NP_001243222 /// NP_002264	NM_001256282 /// NM_001256293 /// NM_002273 /// NR_045962	F8VP67 /// F8VQY3 /// F8VRG4 /// F8VU64 /// F8VUG2 /// F8VVA1 /// F8VXB4 /// F8W1U3 /// H0YIB2 /// P05787 /// Q7L4M3 /// Q969I0	Hs.735707	3856
0.000136437	2.7684	up	KRTAP21-2	keratin associated protein 21-2	NP_853648	NM_181617	Q3LI59	Hs.553699	337978
0.00733732	2.20236	up	KIAA0408 /// SOGA3	KIAA0408 /// SOGA family member 3	NP_001012279 /// NP_055517	NM_001012279 /// NM_014702	A1L177 /// A5PLQ8 /// E9PJP2 /// H3BRB8 /// H3BSE6 /// Q5TF21 /// Q6ZU52	Hs.319247	387104 /// 9729
0.000105257	3.1089	up	KIF1A	kinesin family member 1A	NP_001230937 /// NP_004312	NM_001244008 /// NM_004321	B0I1S5 /// C9JBH1 /// F5H045 /// F8W6F6 /// F8W8V9 /// G1UI30 /// H7C0K6 /// H7C3Y8 /// H7C437 /// Q12756	Hs.516802	547
2.14391e-06	2.02552	down	KANK1	KN motif and ankyrin repeat domains 1	NP_001243805 /// NP_001243806 /// NP_055973 /// NP_694856	NM_001256876 /// NM_001256877 /// NM_015158 /// NM_153186 /// XR_108921 /// XR_108922 /// XR_113211 /// XR_113212	A2A2W8 /// A8K1W3 /// A8KAC4 /// F5H7I5 /// Q14678 /// Q53U93 /// Q5W0W1 /// Q5W0W2 /// Q5W0W3 /// Q658S3 /// Q6PIB3 /// Q8WUM7	Hs.306764	23189
0.0144326	2.07714	up	LANCL1	LanC lantibiotic synthetase component C-like 1 (bacterial)	NP_001130046 /// NP_001130047 /// NP_006046	NM_001136574 /// NM_001136575 /// NM_006055	B2R602 /// B4DGM7 /// E9PHS0 /// F8WDS9 /// H7C2E3 /// O43813 /// Q53TN2 /// Q6FHH6	Hs.13351	10314
0.000195759	2.10686	up	LMOD1	leiomodin 1 (smooth muscle)	NP_036266	NM_012134	B3KX20 /// B4DIX9 /// B4E3F8 /// B4E3S9 /// P29536 /// Q9BV00	Hs.519075	25802
0.000952003	2.06017	down	LRRC3	leucine rich repeat containing 3	NP_112153	NM_030891	F5GX49 /// Q6ZSA1 /// Q9BY71	Hs.326579	81543
9.6904e-05	2.5558	down	LRRC34	leucine rich repeat containing 34	NP_001166250 /// NP_001166251 /// NP_699184	NM_001172779 /// NM_001172780 /// NM_153353	B3KT77 /// B4DEJ7 /// B4DHF2 /// B4DYJ4 /// E9PBH2 /// G3V115 /// G5E9T7 /// H0YEZ4 /// Q8IZ02	Hs.591289	151827
0.00479409	2.11078	down	LHX1	LIM homeobox 1	NP_005559	NM_005568	B4DPA6 /// H0YKT7 /// P48742 /// Q58F18	Hs.443727	3975
0.000495182	2.5609	down	LINC00470	long intergenic non-protein coding RNA 470		NM_031416 /// NR_023925 /// NR_023926 /// NR_023927 /// NR_023928	Q9BZP3	Hs.541165	56651
0.000186128	3.24209	up	LYPD1	LY6/PLAUR domain containing 1	NP_001070895 /// NP_653187	NM_001077427 /// NM_144586	B3KV24 /// H7BXW6 /// O43194 /// Q8IXM0 /// Q8N2G4	Hs.432395	116372
5.39303e-05	2.28976	up	LYSMD1	LysM, putative peptidoglycan-binding, domain containing 1	NP_001130015 /// NP_997716	NM_001136543 /// NM_212551	B4DQI5 /// Q96S90	Hs.591482	388695
5.28105e-06	5.85594	down	LAMP3	lysosomal-associated membrane protein 3	NP_055213	NM_014398	B2R7Z2 /// B4DZF5 /// C9JDI8 /// C9JYP5 /// E7ETP9 /// Q9UQV4	Hs.518448	27074
0.000826785	2.52779	up	HLA-DMA	major histocompatibility complex, class II, DM alpha	NP_006111	NM_006120	A2AAT8 /// B0UYV8 /// B0UYW0 /// B7Z4Y5 /// F6QBD6 /// F6S093 /// F6SEG1 /// F6TEI2 /// F6U6B3 /// F6UDR9 /// F6WHS5 /// F6XM10 /// F6XXT1 /// H0Y6G5 /// H0Y6X3 /// H0Y706 /// H0Y732 /// H0Y7C5 /// H0Y7R6 /// H0Y7X9 /// P28067 /// Q31604 /// Q6ICR9	Hs.728759	3108
0.000659143	2.1883	up	HLA-DOB	major histocompatibility complex, class II, DO beta	NP_002111	NM_002120	B7Z742 /// E9PI00 /// E9PND4 /// H0Y4A1 /// H0Y4G5 /// H0Y4X4 /// H0Y5W2 /// H0Y6K4 /// H0Y7M3 /// H0YC90 /// P13765 /// Q5QNS2 /// Q6FHE3	Hs.1802	3112
0.00134617	2.42784	up	HLA-DQA1 /// LOC100507718 /// LOC100509457	major histocompatibility complex, class II, DQ alpha 1 /// HLA class II histocompatibility antigen, DQ alpha 1 chain-like /// HLA class II histocompatibility antigen, DQ alpha 1 chain-like	NP_002113 /// XP_003119374 /// XP_003119375 /// XP_003119376 /// XP_003119377 /// XP_003120317 /// XP_003120318 /// XP_003120319 /// XP_003120320	NM_002122 /// XM_003119326 /// XM_003119327 /// XM_003119328 /// XM_003119329 /// XM_003120269 /// XM_003120270 /// XM_003120271 /// XM_003120272	B4DLM4 /// B7ZW51 /// E7ET45 /// E7EVN5 /// E9PI37 /// E9PI89 /// E9PLU2 /// E9PMV2 /// F6UB03 /// F6WIG9 /// F6YDA5 /// F6YDB2 /// F8VUC1 /// F8VXJ8 /// F8W035 /// H0YF41 /// H0YHF7 /// H0YHM2 /// H0YHW6 /// O19522 /// O19704 /// O19705 /// O19760 /// P01909 /// Q08AS3 /// Q08AS4 /// Q29782 /// Q29882 /// Q29885 /// Q29995 /// Q2LIQ8 /// Q2LIR1 /// Q30062 /// Q30065 /// Q30066 /// Q30069 /// Q30…	Hs.387679	100507718 /// 100509457 /// 3117
0.000126012	4.59545	up	HLA-DRB5	major histocompatibility complex, class II, DR beta 5	NP_002116	NM_002125	Q29971 /// Q30109 /// Q30154		3127
7.88696e-05	2.48835	down	MSL3	male-specific lethal 3 homolog (Drosophila)	NP_001180199 /// NP_006791 /// NP_523352 /// NP_523353	NM_001193270 /// NM_006800 /// NM_078628 /// NM_078629 /// NM_078630	A6NCU2 /// A6NHW8 /// A6NLU8 /// A8K165 /// B4E2T7 /// B7Z227 /// C9JKR8 /// C9JXM9 /// F8WC61 /// H7BYE4 /// H7C522 /// Q8N5Y2	Hs.655288	10943
0.0012355	2.05844	down	MARVELD3	MARVEL domain containing 3	NP_001017967 /// NP_443090	NM_001017967 /// NM_052858	H3BQK1 /// H3BQM5 /// Q96A59 /// Q9BSH2	Hs.513706	91862
0.000203061	2.26251	down	MMP11	matrix metallopeptidase 11 (stromelysin 3)	NP_005931	NM_005940	A5GZ71 /// B3KQS8 /// E9PED7 /// F8WDI7 /// H7C3I7 /// P24347 /// Q15225	Hs.143751	4320
0.0026257	2.18747	down	MED16	mediator complex subunit 16	NP_005472	NM_005481	B9TWZ5 /// B9TWZ6 /// B9TWZ7 /// B9TWZ8 /// B9TWZ9 /// B9TX00 /// B9TX01 /// B9TX02 /// B9TX03 /// B9TX04 /// B9TX05 /// B9TX06 /// B9TX07 /// B9TX08 /// B9TX09 /// B9TX10 /// B9TX11 /// B9TX12 /// B9TX13 /// B9TX14 /// B9TX15 /// B9TX16 /// B9TX17 /// B9TX18 /// B9TX19 /// B9TX20 /// B9TX21 /// B9TX22 /// B9TX23 /// B9TX24 /// B9TX25 /// B9TX26 /// B9TX27 /// B9TX28 /// E7ETV0 /// F5H087 /// F5H…	Hs.365207	10025
8.49336e-06	6.2155	down	MAGEA3 /// MAGEA6	melanoma antigen family A, 3 /// melanoma antigen family A, 6	NP_005353 /// NP_005354 /// NP_787064	NM_005362 /// NM_005363 /// NM_175868	A8K072 /// E7EMU0 /// P43357 /// P43360 /// Q53EX0 /// Q6FGT7 /// Q6FHI5	Hs.417816	4102 /// 4105
8.91457e-05	4.73084	up	MEOX1	mesenchyme homeobox 1	NP_001035091 /// NP_004518 /// NP_054705	NM_001040002 /// NM_004527 /// NM_013999	A8K524 /// A8MWF9 /// F8VXS6 /// P50221	Hs.438	4222
0.000255183	2.2769	down	MAT2A	methionine adenosyltransferase II, alpha	NP_005902	NM_005911	B4DEX8 /// B4DFQ8 /// B4DN45 /// B4DN74 /// B4E1K2 /// E9PBA7 /// P31153	Hs.516157	4144
0.000120748	2.38958	down	METTL1	methyltransferase like 1	NP_005362 /// NP_075422	NM_005371 /// NM_023032 /// NM_023033	H0YHU4 /// H7BXF2 /// Q53FS9 /// Q9UBP6	Hs.42957	4234
1.7792e-06	2.50023	up	METTL7A	methyltransferase like 7A	NP_054752	NM_014033	B4DDW1 /// F8VQX6 /// H0YI09 /// Q9H8H3	Hs.655369	25840
0.000408446	2.0657	up	MEX3B	mex-3 homolog B (C. elegans)	NP_115622	NM_032246	Q6ZN04	Hs.104744	84206
0.0008692	2.07649	up	MAP4	microtubule-associated protein 4	NP_001127836 /// NP_002366 /// NP_112147	NM_001134364 /// NM_001134365 /// NM_002375 /// NM_030884 /// NM_030885	B4DM10 /// B4DSQ1 /// B5MEG9 /// B9ZVR1 /// E7EVA0 /// E9PGM5 /// F8W9U4 /// H0Y2V1 /// H7C456 /// H7C4C5 /// P27816 /// Q05D06 /// Q6NX68 /// Q7Z4R3 /// Q86Y04 /// Q8NDS5	Hs.517949	4134
9.1513e-06	2.03623	down	MID2	midline 2	NP_036348 /// NP_438112	NM_012216 /// NM_052817	A6PVI4 /// Q6GX22 /// Q9UJV3	Hs.12256	11043
0.000908937	2.42225	up	MRPS25	mitochondrial ribosomal protein S25	NP_071942	NM_022497	B4DFJ5 /// B4DQG6 /// E7EPW2 /// P82663	Hs.715617	64432
0.00733731	2.33539	down	MAPK9	mitogen-activated protein kinase 9	NP_001128516 /// NP_002743 /// NP_620707 /// NP_620708 /// NP_620709	NM_001135044 /// NM_002752 /// NM_139068 /// NM_139069 /// NM_139070	B5BUJ7 /// D7R525 /// D7R526 /// D7R527 /// D7R528 /// E5RJ57 /// H7BYK0 /// P45984	Hs.484371	5601
8.2212e-06	3.3943	down	MOCOS	molybdenum cofactor sulfurase	NP_060417	NM_017947	Q96EN8	Hs.405028	55034
0.000561063	3.43176	down	MAOA	monoamine oxidase A	NP_000231	NM_000240	B4DF46 /// P21397 /// Q49A63 /// Q53EZ0 /// Q53YE7	Hs.183109	4128
0.00491964	4.08344	down	MAOB	monoamine oxidase B	NP_000889	NM_000898	B7Z242 /// B7Z5H3 /// H0YCD8 /// P27338 /// Q8TBI1	Hs.654473	4129
0.0007517	2.40998	down	MEGF10	multiple EGF-like-domains 10	NP_001243474 /// NP_115822	NM_001256545 /// NM_032446	Q96KG7	Hs.438709	84466
0.00122506	3.05703	up	MYEF2	myelin expression factor 2	NP_057216	NM_016132	H0YKS1 /// H0YN19 /// Q9P2K5 /// Q9Y655	Hs.6638	50804
0.000245567	2.00231	down	MPZL1	myelin protein zero-like 1	NP_001139663 /// NP_003944 /// NP_078845	NM_001146191 /// NM_003953 /// NM_024569	A8K5D4 /// F8WFC4 /// O95297 /// Q5U0H8 /// Q9UEL4 /// Q9UEL6	Hs.493919	9019
8.8086e-05	2.12041	up	MCL1	myeloid cell leukemia sequence 1 (BCL2-related)	NP_001184249 /// NP_068779 /// NP_877495	NM_001197320 /// NM_021960 /// NM_182763	B4DG83 /// B4DLY8 /// B4DU51 /// B4E3L8 /// C8YZ26 /// E7ENM2 /// Q07820	Hs.632486	4170
2.30428e-05	2.8988	up	MLLT11	myeloid/lymphoid or mixed-lineage leukemia (trithorax homolog, Drosophila); translocated to, 11	NP_006809	NM_006818	Q13015 /// Q6FGF7	Hs.75823	10962
0.006362	3.19165	down	MYOD1	myogenic differentiation 1	NP_002469	NM_002478	B2RC72 /// P15172	Hs.181768	4654
0.00141976	2.20222	up	LOC728802 /// PDE4DIP	myomegalin-like /// phosphodiesterase 4D interacting protein	NP_001002810 /// NP_001002811 /// NP_001002812 /// NP_001182189 /// NP_001182190 /// NP_001185761 /// NP_001185763 /// NP_055459 /// NP_071754 /// XP_001713975	NM_001002810 /// NM_001002811 /// NM_001002812 /// NM_001195260 /// NM_001195261 /// NM_001198832 /// NM_001198834 /// NM_014644 /// NM_022359 /// XM_001713923	E9PI71 /// E9PIN2 /// E9PJ64 /// E9PJ85 /// E9PJA9 /// E9PJK3 /// E9PJU0 /// E9PL24 /// E9PNE0 /// E9PPE8 /// E9PQ86 /// E9PQG4 /// E9PQH9 /// E9PRJ6 /// E9PS60 /// F8WAP3 /// F8WAP5 /// H0YC86 /// H0YCE6 /// H0YCH7 /// H0YCY0 /// H0YEW6 /// Q5TB27 /// Q5VU43	Hs.584841	728802 /// 9659
0.00018702	2.5354	up	MYLIP	myosin regulatory light chain interacting protein	NP_037394	NM_013262	B2RBG2 /// Q5TIA5 /// Q8WY64	Hs.484738	29116
7.43594e-05	3.12013	down	MYO7A	myosin VIIA	NP_000251 /// NP_001120651 /// NP_001120652	NM_000260 /// NM_001127179 /// NM_001127180	B0I1T3 /// B9A011 /// B9A012 /// F5GZS1 /// F8VUN5 /// H0YGK2 /// H7BXW5 /// H7BXW9 /// H7BXZ3 /// H7BY25 /// H7C4D8 /// Q13402 /// Q59F32	Hs.370421	4647
0.00450139	2.01039	up	MTMR11	myotubularin related protein 11	NP_001139334 /// NP_870988	NM_001145862 /// NM_006697 /// NM_181873	A4FU01 /// B4E3F0 /// F8W8W0	Hs.425144	10903
0.000153308	2.21557	down	NQO1	NAD(P)H dehydrogenase, quinone 1	NP_000894 /// NP_001020604 /// NP_001020605	NM_000903 /// NM_001025433 /// NM_001025434	B4DLR8 /// B4DNM7 /// B4DQP5 /// H3BNV2 /// H3BRK3 /// P15559 /// Q3B792 /// Q53G81	Hs.406515	1728
0.000978891	2.19647	up	NELL1	NEL-like 1 (chicken)	NP_006148 /// NP_963845	NM_006157 /// NM_201551	B3KXR2 /// B4DS40 /// B4E197 /// F5H6I3 /// Q4VB88 /// Q8IZZ6 /// Q8N9Z6 /// Q92832	Hs.657172	4745
0.00226574	2.90725	up	NHLH2	nescient helix loop helix 2	NP_001104531 /// NP_005590	NM_001111061 /// NM_005599	A6PVY9 /// B2R755 /// Q02577	Hs.46296	4808
0.000269021	3.16611	up	NEFL	neurofilament, light polypeptide	NP_006149	NM_006158	B3KQI5 /// B3KXJ0 /// B4DR43 /// B7Z3P2 /// P07196 /// Q8TCR7	Hs.521461	4747
2.38333e-05	2.72607	up	NEFM	neurofilament, medium polypeptide	NP_001099011 /// NP_005373	NM_001105541 /// NM_005382	A5YM63 /// B4DGN2 /// B4DJT7 /// E7EMV2 /// E7ESP9 /// E9PBF7 /// P07197 /// Q9UK51	Hs.730072	4741
6.16286e-06	2.93777	up	NPTX1	neuronal pentraxin I	NP_002513	NM_002522	B3KWB1 /// Q15818	Hs.514556	4884
0.00113182	2.23236	up	NPY1R	neuropeptide Y receptor Y1	NP_000900	NM_000909	B4DKL9 /// B4DPD0 /// P25929 /// Q59G72	Hs.519057	4886
0.00567058	2.0293	down	NKX2-3	NK2 homeobox 3	NP_660328	NM_145285	Q8TAU0	Hs.243272	159296
0.00595329	2.05127	down	NKX2-8	NK2 homeobox 8	NP_055175	NM_014360	O15522	Hs.234763	26257
0.00101683	3.994	down	NME5	NME/NM23 family member 5	NP_003542	NM_003551	P56597	Hs.730856	8382
0.0015905	2.29298	down	NMI	N-myc (and STAT) interactor	NP_004679	NM_004688	A4UCT9 /// A8K683 /// B4DQD4 /// C9JW17 /// Q13287 /// Q8WTW2	Hs.54483	9111
3.73736e-05	2.12822	down	NSUN4	NOP2/Sun domain family, member 4	NP_001243056 /// NP_001243057 /// NP_950245	NM_001256127 /// NM_001256128 /// NM_199044 /// NR_045789 /// NR_045790 /// NR_045791	A8K8I8 /// B3KQ50 /// B4DHA4 /// Q6ZRQ1 /// Q96CB9	Hs.163424	387338
0.001269	2.25818	up	NOTCH3	notch 3	NP_000426	NM_000435	H0YH55 /// Q59FL3 /// Q9UM47	Hs.8546	4854
1.31155e-05	3.06011	down	NUPR1	nuclear protein, transcriptional regulator, 1	NP_001035948 /// NP_036517	NM_001042483 /// NM_012385	B2R5C4 /// H3BS92 /// O60356	Hs.513463	26471
0.00753629	2.43549	down	NXT2	nuclear transport factor 2-like export factor 2	NP_001229546 /// NP_001229547 /// NP_061168	NM_001242617 /// NM_001242618 /// NM_018698	Q9NPJ8	Hs.25010	55916
4.07084e-07	3.95061	up	OLFM1	olfactomedin 1	NP_006325 /// NP_055094	NM_006334 /// NM_014279 /// NM_058199	A8K104 /// A8K1K6 /// B3KR22 /// F5GZQ2 /// F5H810 /// F8W870 /// H0YFB9 /// Q5VZL8 /// Q6IMJ5 /// Q6IMJ6 /// Q6IMJ8 /// Q8N8R0 /// Q96BL8 /// Q99784 /// Q9BWJ9	Hs.522484	10439
0.00264062	2.00225	up	OLFML2A	olfactomedin-like 2A	NP_872293	NM_182487	H7BXV9 /// Q56VW4 /// Q5JTM7 /// Q68BL7 /// Q8TEG0	Hs.357004	169611
0.00360906	2.31092	up	OLFML3	olfactomedin-like 3	NP_064575	NM_020190	B4DNG0 /// Q9NRN5	Hs.9315	56944
5.88174e-06	3.91615	down	OSMR	oncostatin M receptor	NP_001161827 /// NP_003990	NM_001168355 /// NM_003999	B4E1W9 /// H0Y8W9 /// H0Y9E3 /// H0YAD1 /// Q99650	Hs.120658	9180
0.0246804	2.05136	down	OGFRL1	opioid growth factor receptor-like 1	NP_078852	NM_024576	Q5TC84	Hs.690826	79627
0.000257056	2.00778	down	ODC1	ornithine decarboxylase 1	NP_002530	NM_002539	B4DXF8 /// C9JG30 /// F5H574 /// P11926 /// Q2F835 /// Q53TU3	Hs.467701	4953
0.0013928	5.07556	down	OTX2	orthodenticle homeobox 2	NP_068374 /// NP_758840	NM_021728 /// NM_172337	F1T0C9 /// F1T0D0 /// F1T0D1 /// G3V3J3 /// G3V3P9 /// P32243	Hs.288655	5015
0.000550277	2.11654	up	OTUD7B	OTU domain containing 7B	NP_064590	NM_020205	B7Z643 /// F5H4P2 /// Q5SZ59 /// Q6GQQ9	Hs.98322	56957
0.00213452	2.15164	down	PAX1	paired box 1	NP_001244025 /// NP_006183	NM_001257096 /// NM_006192	P15863	Hs.122310	5075
0.000187293	2.63247	down	PNMA3	paraneoplastic Ma antigen 3	NP_037496	NM_013364	B2R5S9 /// Q9UL41	Hs.449627	29944
2.33778e-06	3.01163	up	PVALB	parvalbumin	NP_002845	NM_002854	B1AH72 /// B8ZZ19 /// H0Y3U0 /// P20472	Hs.295449	5816
3.91893e-06	4.74151	down	PNPLA4	patatin-like phospholipase domain containing 4	NP_001135861 /// NP_001166143 /// NP_004641	NM_001142389 /// NM_001172672 /// NM_004650	C9IZF6 /// P41247	Hs.264	8228
2.35114e-07	6.85957	down	PTX3	pentraxin 3, long	NP_002843	NM_002852	P26022	Hs.591286	5806
1.46859e-06	35.7324	up	PXDN	peroxidasin homolog (Drosophila)	NP_036425	NM_012293	C9J4I9 /// H7C1W1 /// H7C300 /// H7C3W2 /// Q92626 /// Q96GF5	Hs.332197	7837
7.56563e-05	2.12314	down	PCYT1B	phosphate cytidylyltransferase 1, choline, beta	NP_001156736 /// NP_001156737 /// NP_004836	NM_001163264 /// NM_001163265 /// NM_004845	B4DK10 /// E9PD84 /// F2Z2B1 /// Q9Y5K3	Hs.660708	9468
2.12624e-05	2.04148	down	PIGW	phosphatidylinositol glycan anchor biosynthesis, class W	NP_848612	NM_178517	C9JLC8 /// Q7Z7B1	Hs.378885	284098
0.00088576	3.58397	up	PLA2G4A	phospholipase A2, group IVA (cytosolic, calcium-dependent)	NP_077734	NM_024420	A8K2S1 /// B4DZI4 /// E7EU42 /// P47712 /// Q14064	Hs.497200	5321
5.77012e-05	6.86995	down	PLA2G16	phospholipase A2, group XVI	NP_001121675 /// NP_009000	NM_001128203 /// NM_007069	F5H7E5 /// P53816 /// Q3MI98	Hs.502775	11145
1.17521e-05	2.65091	up	PLCL1	phospholipase C-like 1	NP_006217	NM_006226	B4DYZ4 /// F8WAR2 /// H3BUD4 /// Q15111	Hs.153322	5334
1.47595e-05	2.37054	down	PRPS1	phosphoribosyl pyrophosphate synthetase 1	NP_001191331 /// NP_002755	NM_001204402 /// NM_002764	B1ALA7 /// B1ALA9 /// B2R6T7 /// B4DNL6 /// B7ZB02 /// P60891 /// Q53FW2	Hs.56	5631
1.90484e-05	3.03497	down	PRTFDC1	phosphoribosyl transferase domain containing 1	NP_064585	NM_020200	B7Z8W4 /// F8WCE0 /// Q9NRG1	Hs.405619	56952
5.58008e-07	2.52365	down	PIR	pirin (iron-binding nuclear protein)	NP_001018119 /// NP_003653	NM_001018109 /// NM_003662	O00625	Hs.495728	8544
0.00100621	2.64821	up	PDGFA	platelet-derived growth factor alpha polypeptide	NP_002598 /// NP_148983	NM_002607 /// NM_033023	A8K852 /// P04085 /// Q32M96	Hs.535898	5154
0.000461063	2.13316	up	PLEKHB1	pleckstrin homology domain containing, family B (evectins) member 1	NP_001123505 /// NP_001123506 /// NP_001123507 /// NP_001123508 /// NP_067023	NM_001130033 /// NM_001130034 /// NM_001130035 /// NM_001130036 /// NM_021200	B3KNQ5 /// B7Z3K6 /// F5GXN2 /// F5GY87 /// F5GY96 /// F5GYU9 /// F5GZ38 /// F5GZH3 /// F5H0R6 /// F5H114 /// F5H190 /// F5H1B8 /// F5H3M1 /// F5H4T3 /// F5H866 /// Q59EU5 /// Q9UF11	Hs.445489	58473
3.97091e-06	2.33589	up	PODXL	podocalyxin-like	NP_001018121 /// NP_005388	NM_001018111 /// NM_005397	B7ZKQ8 /// F5GWY5 /// F5H7A2 /// G3V0E6 /// O00592 /// Q96N83	Hs.732423	5420
0.00048743	2.17518	up	POGZ	pogo transposable element with ZNF domain	NP_001181866 /// NP_001181867 /// NP_055915 /// NP_665739 /// NP_997054	NM_001194937 /// NM_001194938 /// NM_015100 /// NM_145796 /// NM_207171	A6PW30 /// B4DSK8 /// B4DTP8 /// B4DYL9 /// B7ZBY5 /// E9PIR8 /// E9PJY9 /// E9PM80 /// F5H8H4 /// H0YCT3 /// H7C238 /// Q7Z3K3	Hs.489873	23126
0.000688192	2.21585	up	PLK2	polo-like kinase 2	NP_001239155 /// NP_006613	NM_001252226 /// NM_006622	B4DM54 /// B7Z9B4 /// E7ETF7 /// F5H6W3 /// Q8N7M6 /// Q9NYY3	Hs.398157	10769
0.00492731	2.01683	up	PAPOLA	poly(A) polymerase alpha	NP_001238935 /// NP_001238936 /// NP_116021	NM_001252006 /// NM_001252007 /// NM_032632	B4DHB8 /// B4DYF4 /// B4DZL2 /// B7ZA53 /// P51003	Hs.253726	10914
5.50669e-05	2.40186	down	PTRF	polymerase I and transcript release factor	NP_036364	NM_012232	B3KRY5 /// Q6NZI2	Hs.437191	284119
9.47205e-05	4.62529	up	KCNH2	potassium voltage-gated channel, subfamily H (eag-related), member 2	NP_000229 /// NP_001191727 /// NP_742053 /// NP_742054	NM_000238 /// NM_001204798 /// NM_172056 /// NM_172057	A0PJW5 /// C4PFH9 /// G5E9I0 /// Q12809 /// Q15BH2 /// Q45QN4 /// Q45QN5 /// Q708S9 /// Q86U57	Hs.647099	3757
0.00172641	2.99782	up	POU3F2	POU class 3 homeobox 2	NP_005595	NM_005604	B3KTH8 /// P20265	Hs.182505	5454
7.23085e-05	3.2336	up	POU4F2	POU class 4 homeobox 2	NP_004566	NM_004575	Q12837	Hs.266	5458
0.000342904	2.25317	up	PRDM8	PR domain containing 8	NP_001092873 /// NP_064611	NM_001099403 /// NM_020226	E9PEH0 /// Q05CA1 /// Q9NQV8	Hs.373642	56978
0.00781269	2.04221	up	PMEL	premelanosome protein	NP_001186982 /// NP_001186983 /// NP_008859	NM_001200053 /// NM_001200054 /// NM_006928	F5H2A6 /// F8VUB1 /// F8VXH8 /// F8VYZ1 /// F8VZC6 /// F8VZV2 /// F8W1D1 /// H0YIJ2 /// H0YJT5 /// P40967	Hs.95972	6490
0.00016737	2.47849	up	PRRT2	proline-rich transmembrane protein 2	NP_001243371 /// NP_001243372 /// NP_660282	NM_001256442 /// NM_001256443 /// NM_145239	H3BN10 /// I3L0R5 /// Q7Z6L0	Hs.655071	112476
0.0264537	2.28816	up	PTGS2	prostaglandin-endoperoxide synthase 2 (prostaglandin G/H synthase and cyclooxygenase)	NP_000954	NM_000963	D9MWI3 /// P35354 /// Q6ZYK7 /// Q8IZA9	Hs.196384	5743
0.000237143	2.11161	up	PARM1	prostate androgen-regulated mucin-like protein 1	NP_056208	NM_015393	D6RBB6 /// Q6UWI2	Hs.105460	25849
0.000788984	2.17216	up	PRSS23	protease, serine, 23	NP_009104	NM_007173	B3KQQ9 /// B4E201 /// B4E2J3 /// B7ZB43 /// E9PIB7 /// E9PMX2 /// E9PRR2 /// O95084	Hs.25338	11098
0.00143849	2.01793	up	PSMD9	proteasome (prosome, macropain) 26S subunit, non-ATPase, 9	NP_001248329 /// NP_002804	NM_001261400 /// NM_002813 /// NR_048555	F5GX23 /// F5H169 /// F5H182 /// F5H5V4 /// F5H7X1 /// F8W7V8 /// G3V1Q6 /// O00233 /// Q16560	Hs.131151	5715
0.000360231	2.25818	up	PRKCB	protein kinase C, beta	NP_002729 /// NP_997700	NM_002738 /// NM_212535	H3BV73 /// I3L148 /// I3L1Z0 /// P05771	Hs.460355	5579
0.000236729	2.42087	up	PRKAB2	protein kinase, AMP-activated, beta 2 non-catalytic subunit	NP_005390	NM_005399	B4DH06 /// B4E214 /// O43741	Hs.50732	5565
0.00868281	2.06848	up	PRKDC	protein kinase, DNA-activated, catalytic polypeptide	NP_001075109 /// NP_008835	NM_001081640 /// NM_006904	B4DL41 /// E7EUY0 /// F5GX40 /// H0YG84 /// P78527	Hs.491682	5591
0.000292387	3.09819	up	PPP1R1A	protein phosphatase 1, regulatory (inhibitor) subunit 1A	NP_006732	NM_006741	E7ENB4 /// F8VR76 /// H0YIU4 /// Q13522 /// Q6ZVX3	Hs.505662	5502
0.0011672	2.13228	up	PPP1R1C	protein phosphatase 1, regulatory (inhibitor) subunit 1C	NP_001074014 /// NP_001248353 /// NP_001248354	NM_001080545 /// NM_001261424 /// NM_001261425 /// NR_048566 /// NR_048567	Q8WVI7	Hs.10941	151242
4.39822e-05	3.93426	up	PPP2R2C	protein phosphatase 2, regulatory subunit B, gamma	NP_001193923 /// NP_001193924 /// NP_001193925 /// NP_870991	NM_001206994 /// NM_001206995 /// NM_001206996 /// NM_020416 /// NM_181876	D6R943 /// Q9Y2T4	Hs.479069	5522
0.000564668	2.12905	down	PPM1F	protein phosphatase, Mg2+/Mn2+ dependent, 1F	NP_055449	NM_014634	A8MX49 /// B3KX06 /// B5MCT7 /// B7Z2C3 /// C9J2F3 /// C9JL74 /// P49593 /// Q0VGL7 /// Q6IPC0	Hs.112728	9647
0.00335608	2.00471	up	PCDH1	protocadherin 1	NP_002578 /// NP_115796	NM_002587 /// NM_032420	A8K0E7 /// B3KQM8 /// B4DUA8 /// B4E2D8 /// D6RAX3 /// D6RBG2 /// F5H3L5 /// H0Y2Z9 /// H0Y9F5 /// H0Y9I5 /// Q08174	Hs.79769	5097
2.46278e-05	2.13949	down	PCDH8	protocadherin 8	NP_002581 /// NP_116567	NM_002590 /// NM_032949	B4DEQ8 /// O95206	Hs.19492	5100
0.000127629	2.1998	up	PRPF3	PRP3 pre-mRNA processing factor 3 homolog (S. cerevisiae)	NP_004689	NM_004698	B2R791 /// B4DLS8 /// B4DM28 /// B4DSY9 /// E7EVD1 /// O43395 /// Q53GV6	Hs.11776	9129
8.92643e-06	2.54961	up	PRUNE	prune homolog (Drosophila)	NP_067045	NM_021222	B7ZB72 /// E9PCU1 /// H7BXM2 /// Q5SZF2 /// Q5SZG1 /// Q86TP1	Hs.78524	58497
0.000222066	2.33419	down	PNPO	pyridoxamine 5'-phosphate oxidase	NP_060599	NM_018129	B4E0V0 /// B4E152 /// B4E1D7 /// Q53FP0 /// Q9NVS9	Hs.631742	55163
0.00193851	2.24387	up	RAB26	RAB26, member RAS oncogene family	NP_055168	NM_014353	B2RAA6 /// H3BMG6 /// H3BQ97 /// Q3L6K5 /// Q9ULW5	Hs.3797	25837
2.24844e-05	3.11426	down	RAB32	RAB32, member RAS oncogene family	NP_006825	NM_006834	B2R5I8 /// Q13637	Hs.287714	10981
1.41671e-05	2.59026	up	RAB39B	RAB39B, member RAS oncogene family	NP_741995	NM_171998	Q96DA2	Hs.632832	116442
0.000184598	2.24062	up	RAB3A	RAB3A, member RAS oncogene family	NP_002857	NM_002866	B4DE50 /// P20336	Hs.27744	5864
4.6695e-05	3.01215	up	RAB3C	RAB3C, member RAS oncogene family	NP_612462	NM_138453	Q96E17	Hs.482173	115827
9.10092e-05	2.83621	up	RAB6B	RAB6B, member RAS oncogene family	NP_057661	NM_016577	B7Z337 /// C9J0I2 /// C9JB90 /// C9JU14 /// Q6AZ91 /// Q9NRW1 /// Q9UL29	Hs.729451	51560
0.0118912	2.10396	up	RALGPS1	Ral GEF with PH domain and SH3 binding motif 1	NP_001177657 /// NP_001177658 /// NP_001177659 /// NP_055451	NM_001190728 /// NM_001190729 /// NM_001190730 /// NM_014636	B4DR86 /// E9PBQ5 /// H0Y6A2 /// Q5JS13 /// Q5JT61	Hs.432842	9649
0.00109324	3.04038	up	RARA	retinoic acid receptor, alpha	NP_000955 /// NP_001019980 /// NP_001138773 /// NP_001138774	NM_000964 /// NM_001024809 /// NM_001033603 /// NM_001145301 /// NM_001145302	A8K840 /// A8MUP8 /// B3KUX3 /// B4E1J4 /// C9JS86 /// F1D8N9 /// F8W8A4 /// P10276 /// Q658K5 /// Q6I9R7	Hs.654583	5914
6.42959e-06	4.73803	down	RIN2	Ras and Rab interactor 2	NP_001229510 /// NP_061866	NM_001242581 /// NM_018993	A1A4T0 /// B3KT35 /// E7EPJ1 /// Q8WYP3	Hs.472270	54453
0.00802366	2.0493	up	RINL	Ras and Rab interactor-like	NP_001182762 /// NP_940847	NM_001195833 /// NM_198445	B4DPG5 /// Q6ZS11	Hs.446933	126432
0.00152832	2.3617	down	RHOF	ras homolog family member F (in filopodia)	NP_061907	NM_019034	A8K0B7 /// F5GXB1 /// Q9HBH0	Hs.720066	54509
2.06168e-05	3.57327	up	RASA4 /// RASA4B	RAS p21 protein activator 4 /// RAS p21 protein activator 4B	NP_001073346 /// NP_008920 /// XP_003118646 /// XP_003118647 /// XP_003118648 /// XP_003119100 /// XP_003119101 /// XP_003119102 /// XP_003119103 /// XP_003119104	NM_001079877 /// NM_006989 /// XM_003118598 /// XM_003118599 /// XM_003118600 /// XM_003119052 /// XM_003119053 /// XM_003119054 /// XM_003119055 /// XM_003119056	B4DWS8 /// B7Z9G3 /// B7ZL55 /// E5RGQ8 /// E5RID2 /// E5RK78 /// E7ERK1 /// H0YB35 /// H0YBU2 /// O43374 /// Q2NL74 /// Q8IV37	Hs.696339	100271927 /// 10156
0.00470278	2.03555	up	RIT1	Ras-like without CAAX 1	NP_001243749 /// NP_001243750 /// NP_008843	NM_001256820 /// NM_001256821 /// NM_006912	B4DQE8 /// Q5VY89 /// Q5VY90 /// Q92963	Hs.491234	6016
0.000359161	2.63724	up	RERG	RAS-like, estrogen-regulated, growth inhibitor	NP_001177655 /// NP_116307	NM_001190726 /// NM_032918	F5GWE9 /// F5GYR1 /// F5H252 /// Q96A58	Hs.199487	85004
7.80622e-07	18.5445	up	RAC1	ras-related C3 botulinum toxin substrate 1 (rho family, small GTP binding protein Rac1)	NP_008839 /// NP_061485	NM_006908 /// NM_018890 /// NM_198829	A4D2P0 /// A4D2P1 /// P63000 /// Q59FQ0	Hs.413812	5879
0.000128193	2.68819	down	RAMP1	receptor (G protein-coupled) activity modifying protein 1	NP_005846	NM_005855	O60894	Hs.471783	10267
8.83679e-05	3.27375	up	RGS17	regulator of G-protein signaling 17	NP_036551	NM_012419	Q9UGC6	Hs.166313	26575
0.000897027	2.04315	up	RGS2	regulator of G-protein signaling 2, 24kDa	NP_002914	NM_002923	P41220 /// Q49A86	Hs.78944	5997
0.00185662	2.08996	up	RPRD2	regulation of nuclear pre-mRNA domain containing 2	NP_056018	NM_015203	B4E2Q6 /// Q5VT52	Hs.213666	23248
0.000605008	2.05096	down	RPRML	reprimo-like	NP_981945	NM_203400	Q8N4K4	Hs.367999	388394
0.00129868	2.22859	up	RTN4RL1	reticulon 4 receptor-like 1	NP_848663	NM_178568	Q86UN2	Hs.22917	146760
0.000289144	2.82676	up	RARB	retinoic acid receptor, beta	NP_000956 /// NP_057236	NM_000965 /// NM_016152	A8K7L7 /// B4DSI3 /// B6ZGR8 /// D6RBI3 /// F1D8S6 /// P10826 /// Q15299 /// Q3SB16 /// Q5QHG3 /// Q6FHY0 /// Q6NSX7 /// Q86UC5	Hs.735252	5915
0.000203104	2.04221	up	RGMA	RGM domain family, member A	NP_001159755 /// NP_001159758 /// NP_001159759 /// NP_001159760 /// NP_001159761 /// NP_064596	NM_001166283 /// NM_001166286 /// NM_001166287 /// NM_001166288 /// NM_001166289 /// NM_020211	A1L187 /// A8K5Q0 /// B3KWK3 /// B7Z5S8 /// F5GZU6 /// F5H7G2 /// G3V3Z3 /// Q96B86	Hs.271277	56963
0.000157814	3.0485	down	RIBC2	RIB43A domain with coiled-coils 2	NP_056468	NM_015653	F5GZV2 /// Q9H4K1	Hs.475110	26150
1.06973e-05	9.99788	down	RPP25	ribonuclease P/MRP 25kDa subunit	NP_060263	NM_017793	Q9BUL9	Hs.8562	54913
3.98737e-05	2.05058	up	RNASE4	ribonuclease, RNase A family, 4	NP_002928 /// NP_919412	NM_002937 /// NM_194430 /// NM_194431	P34096 /// Q53XB4		6038
0.00138228	2.42352	up	RPS15A	ribosomal protein S15a	NP_001010 /// NP_001025180	NM_001019 /// NM_001030009	A8K7H3 /// B2R4W8 /// P62244	Hs.370504	6210
0.00199378	2.37782	up	RPS18	ribosomal protein S18	NP_072045	NM_022551	P62269 /// Q5GGW2	Hs.611512	6222
5.73539e-05	10.5363	up	RPS6	ribosomal protein S6	NP_001001	NM_001010	A2A3R6 /// P62753 /// Q96DV6 /// Q9BZU1	Hs.408073	6194
4.07451e-05	2.33195	up	RNFT2	ring finger protein, transmembrane 2	NP_001103373 /// NP_116203	NM_001109903 /// NM_032814	E9PAM7 /// F8VZS7 /// F8W6L4 /// Q6UWZ0 /// Q96EX2	Hs.437195	84900
4.48493e-05	2.73132	down	RBM43	RNA binding motif protein 43	NP_940959	NM_198557	B8ZZQ2 /// Q6ZSC3	Hs.302442	375287
0.00125063	2.03018	down	RBM47	RNA binding motif protein 47	NP_001092104 /// NP_061900	NM_001098634 /// NM_019027	A0AV96 /// B7Z8Z7 /// B7ZLP7 /// D6R9D6 /// D6R9M7 /// D6RA49 /// D6RBP6 /// D6RBS9 /// D6RCT1 /// D6REZ6 /// D6RFL5	Hs.518727	54502
6.1998e-05	4.09862	up	RBM8A	RNA binding motif protein 8A	NP_005096	NM_005105	Q8WWE9 /// Q9Y5S9	Hs.591455	9939
1.73262e-05	4.01083	up	RBFOX3	RNA binding protein, fox-1 homolog (C. elegans) 3	NP_001076044	NM_001025448 /// NM_001082575	A6NFN3 /// B4DF29 /// Q4G0H5	Hs.135229	146713
0.0014476	2.11461	down	S100A11	S100 calcium binding protein A11	NP_005611	NM_005620	B2R5H0 /// P31949	Hs.417004	6282
0.000883813	2.88228	down	SAGE1	sarcoma antigen 1	NP_061136	NM_018666	B7ZM42 /// F5H2Z8 /// Q9NXZ1	Hs.195292	55511
5.38526e-05	5.56588	up	SATB1	SATB homeobox 1	NP_001124482 /// NP_001182399 /// NP_002962	NM_001131010 /// NM_001195470 /// NM_002971	C9IZC5 /// C9J3I0 /// C9J7F3 /// C9JGL9 /// C9JLL5 /// C9JP21 /// H0YL45 /// H0YL78 /// H0YLV9 /// H0YN86 /// H0YNA6 /// Q01826	Hs.517717	6304
0.00050816	3.02957	down	SCG5	secretogranin V (7B2 protein)	NP_001138229 /// NP_003011	NM_001144757 /// NM_003020	C9J650 /// C9JNY7 /// H7C4X7 /// P05408 /// Q6FHD0	Hs.156540	6447
0.000264882	2.83585	up	SELENBP1	selenium binding protein 1	NP_001245217 /// NP_001245218 /// NP_003935	NM_001258288 /// NM_001258289 /// NM_003944	A6PVW9 /// A6PVX1 /// B4DPI7 /// B4E1F3 /// C9JVL0 /// F2Z2W8 /// F8WBA9 /// F8WCR4 /// H0Y532 /// Q13228 /// Q9H8A8	Hs.632460	8991
0.029892	2.19911	up	SEMA3C	sema domain, immunoglobulin domain (Ig), short basic domain, secreted, (semaphorin) 3C	NP_006370	NM_006379	B4DRL8 /// B4E2I9 /// F2Z2Y0 /// F5H1Z7 /// F8WEP9 /// Q99985	Hs.269109	10512
0.000100122	2.9654	up	2014-09-06	septin 6	NP_055944 /// NP_665798 /// NP_665799 /// NP_665801	NM_015129 /// NM_145799 /// NM_145800 /// NM_145802	B1AMS2 /// B4DPT4 /// B4DZW0 /// B4E049 /// F5H1J5 /// F8W8Q8 /// Q14141 /// Q541S4 /// Q548C9 /// Q6B514 /// Q6NT82	Hs.496666	23157
0.00509826	2.0321	up	SRSF11	serine/arginine-rich splicing factor 11	NP_001177916 /// NP_004759	NM_001190987 /// NM_004768	B4DTC1 /// B4DWT1 /// Q05519 /// Q05BU6 /// Q5HYN2 /// Q5T757 /// Q5T760 /// Q6MZM2 /// Q6N079 /// Q6PJB9 /// Q6PJY9 /// Q6PKC9 /// Q8NI74	Hs.479693	9295
0.000149641	2.19011	down	SERPINF1	serpin peptidase inhibitor, clade F (alpha-2 antiplasmin, pigment epithelium derived factor), member 1	NP_002606	NM_002615	F1T092 /// I3L3M1 /// I3L4N7 /// P36955	Hs.532768	5176
0.000583038	2.35536	up	SERTAD4	SERTA domain containing 4	NP_062551	NM_019605	Q9NUC0	Hs.600545	56256
9.0414e-05	2.31607	down	SESN2	sestrin 2	NP_113647	NM_031459	P58004	Hs.469543	83667
0.000439931	2.0341	up	SETDB1	SET domain, bifurcated 1	NP_001138887 /// NP_001230420 /// NP_036564	NM_001145415 /// NM_001243491 /// NM_012432 /// NR_026977	B0QZE6 /// B4DYJ0 /// E9PAP1 /// E9PQM8 /// E9PRF4 /// E9PS59 /// Q15047	Hs.643565	9869
5.1645e-05	2.1115	down	SFT2D2	SFT2 domain containing 2	NP_955376	NM_199344	O95562 /// Q5TIH2	Hs.645435	375035
0.00160472	2.37219	up	SH3BGRL3	SH3 domain binding glutamic acid-rich protein like 3	NP_112576	NM_031286	Q5T123 /// Q86Z22 /// Q9H299	Hs.109051	83442
0.00060184	2.03422	up	SLAIN1	SLAIN motif family, member 1	NP_001035243 /// NP_001229797 /// NP_001229798 /// NP_001229799 /// NP_001229800 /// NP_653196	NM_001040153 /// NM_001242868 /// NM_001242869 /// NM_001242870 /// NM_001242871 /// NM_144595	B7Z326 /// Q7L0J2 /// Q8ND83	Hs.349955	122060
9.57194e-06	5.36131	up	SLITRK3	SLIT and NTRK-like family, member 3	NP_055741	NM_014926	C9K0R4 /// O94933	Hs.101745	22865
0.000210905	2.04099	up	SLIT2	slit homolog 2 (Drosophila)	NP_004778	NM_004787	B3KNE2 /// E9PCX4 /// F5H0U4 /// H0Y968 /// H0Y9Z6 /// H7BYF5 /// O94813	Hs.29802	9353
0.00287589	2.07122	up	SMTNL2	smoothelin-like 2	NP_001108446 /// NP_940903	NM_001114974 /// NM_198501	I3L3R4 /// Q2TAL5	Hs.441709	342527
0.000318714	2.99156	down	SLC1A4	solute carrier family 1 (glutamate/neutral amino acid transporter), member 4	NP_001180422 /// NP_003029	NM_001135581 /// NM_001193493 /// NM_003038	B2R7N6 /// B7Z561 /// B7Z9M1 /// E1B6X0 /// P43007 /// Q53F03 /// Q9P2X2	Hs.654352	6509
7.47117e-05	2.58493	down	SLC10A4	solute carrier family 10 (sodium/bile acid cotransporter family), member 4	NP_689892	NM_152679	Q96EP9	Hs.132591	201780
0.00136061	2.2617	up	SLC16A4	solute carrier family 16, member 4 (monocarboxylic acid transporter 5)	NP_001188475 /// NP_001188476 /// NP_001188477 /// NP_001188478 /// NP_004687	NM_001201546 /// NM_001201547 /// NM_001201548 /// NM_001201549 /// NM_004696	A8K3V5 /// B4DJ67 /// B4DPX7 /// E7EPY8 /// E9PKZ1 /// E9PRV1 /// G3V175 /// H0YEG4 /// O15374 /// Q53FH9 /// Q8WU09	Hs.351306	9122
1.96937e-05	12.1854	down	SLC2A10	solute carrier family 2 (facilitated glucose transporter), member 10	NP_110404	NM_030777	B2RCT7 /// B3KP22 /// O95528 /// Q8TDC7	Hs.305971	81031
0.0032114	2.29553	up	SLC24A5	solute carrier family 24, member 5	NP_995322	NM_205850	A5X8Z8 /// A5X8Z9 /// H0YLZ0 /// Q71RS6	Hs.710240	283652
0.00312993	2.33475	down	SLC25A32	solute carrier family 25 (mitochondrial folate carrier) , member 32	NP_110407	NM_030780	B3KWP3 /// B4DUQ5 /// E5RFL3 /// E5RGK5 /// E5RGT9 /// F5H2Q1 /// Q9H2D1	Hs.607819	81034
0.000191686	2.80414	down	SLC25A43	solute carrier family 25, member 43	NP_660348	NM_145305	A8K7M0 /// B3KRB9 /// B4E1P8 /// C9JL36 /// Q8WUT9 /// Q9BR35	Hs.496658	203427
3.24527e-06	13.0334	down	SLC27A2	solute carrier family 27 (fatty acid transporter), member 2	NP_001153101 /// NP_003636	NM_001159629 /// NM_003645	B3KW19 /// G3V1R7 /// O14975 /// Q53GS2	Hs.11729	11001
0.0213434	2.19484	down	SLC27A6	solute carrier family 27 (fatty acid transporter), member 6	NP_001017372 /// NP_054750	NM_001017372 /// NM_014031	B2R8P6 /// D6RAJ2 /// Q9Y2P4	Hs.49765	28965
0.000276346	2.70956	down	SLC30A6	solute carrier family 30 (zinc transporter), member 6	NP_001180442 /// NP_001180443 /// NP_001180444 /// NP_060434	NM_001193513 /// NM_001193514 /// NM_001193515 /// NM_017964	B3KU87 /// B5MCR8 /// B7Z901 /// C9JZR9 /// F8WCU3 /// F8WD78 /// F8WEL5 /// Q6NXT4 /// Q7Z4D6	Hs.23248	55676
0.000368597	2.49672	down	SLC35D3	solute carrier family 35, member D3	NP_001008783	NM_001008783	B7Z9Y0 /// Q5M8T2	Hs.369703	340146
0.0298417	2.28043	up	SLC44A5	solute carrier family 44, member 5	NP_001123530 /// NP_689910	NM_001130058 /// NM_152697	B7Z470 /// B7Z473 /// B7Z5Y4 /// F5GYS0 /// H0YGC8 /// Q8NCS7	Hs.654821	204962
0.0119897	2.22783	down	SLC7A11	solute carrier family 7 (anionic amino acid transporter light chain, xc- system), member 11	NP_055146	NM_014331	A8K2U4 /// H0Y9F9 /// Q9BYH2 /// Q9UPY5	Hs.390594	23657
2.02299e-05	100.942	down	SLC7A3	solute carrier family 7 (cationic amino acid transporter, y+ system), member 3	NP_001041629 /// NP_116192	NM_001048164 /// NM_032803	Q8WY07	Hs.175220	84889
0.000207974	7.07311	up	SLC8A1	solute carrier family 8 (sodium/calcium exchanger), member 1	NP_001106271 /// NP_001106272 /// NP_001106273 /// NP_001239553 /// NP_066920	NM_001112800 /// NM_001112801 /// NM_001112802 /// NM_001252624 /// NM_021097	E7EV41 /// E9PB98 /// E9PCL8 /// F5GZV3 /// F5H188 /// F5H5B3 /// F6VPY9 /// P32418 /// Q14913 /// Q4QQG6 /// Q4QQH3 /// Q59GN4 /// Q6LAJ8 /// Q6LAJ9 /// Q7Z686	Hs.610508	6546
0.000297585	3.7615	up	SNX27	sorting nexin family member 27	NP_112180	NM_030918	H7C603 /// Q96L92	Hs.192326	81609
7.61662e-05	2.94003	down	SOWAHC	sosondowah ankyrin repeat domain family member C	NP_075392	NM_023016	Q53LP3	Hs.355455	65124
0.00350786	2.16902	down	SP110	SP110 nuclear body protein	NP_001171944 /// NP_004500 /// NP_004501 /// NP_536349	NM_001185015 /// NM_004509 /// NM_004510 /// NM_080424	B4DVI4 /// F5H1M1 /// G5E9C0 /// Q6PJR6 /// Q9HB58	Hs.145150	3431
0.00240293	2.40009	up	SPICE1	spindle and centriole associated protein 1	NP_653319	NM_144718	B3KX77 /// B4DJN7 /// C9IZF0 /// C9J4W3 /// C9J5T2 /// H7C5N4 /// Q8N0Z3	Hs.477144	152185
0.00261323	2.21109	down	SYK	spleen tyrosine kinase	NP_001128524 /// NP_001167638 /// NP_001167639 /// NP_003168	NM_001135052 /// NM_001174167 /// NM_001174168 /// NM_003177	A8K4G2 /// B3KQJ1 /// C3W980 /// C3W981 /// P43405 /// Q13196	Hs.371720	6850
4.23581e-06	4.17886	up	SOX4	SRY (sex determining region Y)-box 4	NP_003098	NM_003107	Q06945	Hs.643910	6659
0.000672904	2.87306	up	ST6GALNAC5	ST6 (alpha-N-acetyl-neuraminyl-2,3-beta-galactosyl-1,3)-N-acetylgalactosaminide alpha-2,6-sialyltransferase 5	NP_112227	NM_030965	B3KTL1 /// B4DHB7 /// B4DV27 /// F2Z2C8 /// Q9BVH7	Hs.303609	81849
0.00795212	2.36356	up	STC1	stanniocalcin 1	NP_003146	NM_003155	B2R6I6 /// B4DN22 /// P52823	Hs.25590	6781
5.54168e-06	2.22262	up	STMN3	stathmin-like 3	NP_056978	NM_015894	B7Z5G4 /// Q8NCA8 /// Q9NZ72	Hs.639609	50861
0.000351269	2.20212	down	ZAK	sterile alpha motif and leucine zipper containing kinase AZK	NP_057737 /// NP_598407	NM_016653 /// NM_133646	A8K710 /// B4DQ47 /// C9J3F7 /// D4Q8H0 /// Q9NYL2	Hs.444451	51776
0.00696786	2.13481	down	STS	steroid sulfatase (microsomal), isozyme S	NP_000342	NM_000351	P08842 /// Q0W975	Hs.522578	412
0.00186685	2.13186	down	SULT2A1	sulfotransferase family, cytosolic, 2A, dehydroepiandrosterone (DHEA)-preferring, member 1	NP_003158	NM_003167	A8K015 /// Q06520	Hs.515835	6822
8.27612e-05	3.94048	up	SUSD4	sushi domain containing 4	NP_001032252 /// NP_060452	NM_001037175 /// NM_017982	A5YM74 /// B3KTY0 /// B7Z369 /// B7Z469 /// Q5VX71 /// Q5VX72	Hs.497841	55061
0.00649792	2.52818	up	SMARCA1	SWI/SNF related, matrix associated, actin dependent regulator of chromatin, subfamily a, member 1	NP_003060 /// NP_620604	NM_003069 /// NM_139035	B7ZLQ5 /// D7EZH4 /// P28370 /// Q86UA8	Hs.152292	6594
1.74874e-05	3.76914	up	SV2A	synaptic vesicle glycoprotein 2A	NP_055664	NM_014849	A8K6Q3 /// B4E000 /// Q7L0J3	Hs.516153	9900
0.000331414	2.96573	up	SNAP25	synaptosomal-associated protein, 25kDa	NP_003072 /// NP_570824	NM_003081 /// NM_130811	P60880	Hs.167317	6616
0.000373587	2.19266	down	SYNCRIP	synaptotagmin binding, cytoplasmic RNA interacting protein	NP_001153145 /// NP_001153146 /// NP_001153147 /// NP_001153148 /// NP_001153149 /// NP_001240700 /// NP_006363	NM_001159673 /// NM_001159674 /// NM_001159675 /// NM_001159676 /// NM_001159677 /// NM_001253771 /// NM_006372	B2R8Z8 /// B7Z213 /// B7Z645 /// F6UXX1 /// H0YAA0 /// O60506 /// Q05CK9 /// Q59GL1	Hs.571177	10492
2.89041e-05	9.91326	down	SYTL5	synaptotagmin-like 5	NP_001156806 /// NP_001156807 /// NP_620135	NM_001163334 /// NM_001163335 /// NM_138780	Q8TDW5	Hs.662334	94122
0.000165941	4.18806	down	SYNM	synemin, intermediate filament protein	NP_056101 /// NP_663780	NM_015286 /// NM_145728	C9JIE4 /// H0YL34 /// O15061	Hs.207106	23336
0.00420775	2.07674	down	SS18	synovial sarcoma translocation, chromosome 18	NP_001007560 /// NP_005628	NM_001007559 /// NM_005637	A8K0E5 /// B4DLD3 /// B4DR34 /// B4E2J6 /// B7ZAM3 /// F5GWN1 /// Q15532 /// Q4VAX0 /// Q4VAX2 /// Q6FGL9 /// Q8NFW4 /// Q8TDQ9	Hs.404263	6760
0.008648	2.40061	up	STXBP6	syntaxin binding protein 6 (amisyn)	NP_054897	NM_014178	F8VZZ2 /// Q8NFX7	Hs.508958	29091
2.12743e-05	2.0221	down	TOE1	target of EGR1, member 1 (nuclear)	NP_079353	NM_025077	B3KSC7 /// B4DEM6 /// B4DP23 /// Q96GM8	Hs.525091	114034
0.000535267	2.52108	up	TIPARP	TCDD-inducible poly(ADP-ribose) polymerase	NP_001171646 /// NP_001171647 /// NP_056323	NM_001184717 /// NM_001184718 /// NM_015508	A8K5E6 /// C9JXM5 /// G5E9W1 /// H7C5K7 /// Q05BQ2 /// Q7Z3E1	Hs.731699	25976
0.000103756	4.7356	down	TAL1	T-cell acute lymphocytic leukemia 1	NP_003180	NM_003189	E7EVM2 /// P17542 /// Q16509	Hs.705618	6886
0.00350171	2.29579	down	TLX3	T-cell leukemia homeobox 3	NP_066305	NM_021025	O43711	Hs.249125	30012
0.000967954	2.16952	up	TCP10L	t-complex 10 (mouse)-like	NP_653260	NM_018277 /// NM_144659	Q8TDR4 /// Q9NV44	Hs.728804	140290
8.03491e-05	3.36237	up	TNC	tenascin C	NP_002151	NM_002160	A7MBN2 /// A9YUB8 /// B4E1W8 /// D3YHM4 /// E7EVS8 /// E9PC84 /// F5H5D6 /// F5H7V9 /// H0YGZ3 /// P24821 /// Q15566 /// Q4LE33 /// Q6MZI1	Hs.143250	3371
1.48688e-05	5.68596	up	TXNIP	thioredoxin interacting protein	NP_006463	NM_006472	B4DVM7 /// B4DVR8 /// B4E3D3 /// F6RIS4 /// Q9H3M7	Hs.533977	10628
0.000289711	2.89697	down	TXNL4B	thioredoxin-like 4B	NP_001135789 /// NP_001135790 /// NP_060323	NM_001142317 /// NM_001142318 /// NM_017853	H3BN11 /// H3BQ09 /// H3BUL8 /// Q53GP2 /// Q9NX01	Hs.134406	54957
0.000156145	2.44559	down	TMSB4X	thymosin beta 4, X-linked	NP_066932	NM_021109	A2VCK8 /// P62328 /// Q0P5N8 /// Q0P5P4 /// Q0P5Q0 /// Q0P5T0 /// Q0P5U7	Hs.703237	7114
0.00124878	2.15185	up	TIGD1	tigger transposable element derived 1	NP_663748	NM_145702	Q96MW7	Hs.211823	200765
0.00219064	2.01203	up	TIPRL	TIP41, TOR signaling pathway regulator-like (S. cerevisiae)	NP_001026970 /// NP_690866	NM_001031800 /// NM_152902	O75663	Hs.209431	261726
8.45782e-06	4.16306	down	TFPI2	tissue factor pathway inhibitor 2	NP_006519	NM_006528	A4ZVU7 /// F5H3J8 /// H7C4A3 /// P48307 /// Q8NAK6 /// Q8NE89	Hs.438231	7980
3.70463e-05	3.18864	up	TFAP2A	transcription factor AP-2 alpha (activating enhancer binding protein 2 alpha)	NP_001027451 /// NP_001035890 /// NP_003211	NM_001032280 /// NM_001042425 /// NM_003220	B7Z436 /// C1K3N0 /// C9J6N8 /// C9JXZ2 /// F8WDC8 /// F8WEX2 /// H7C4N4 /// H7C5E5 /// P05549 /// Q5TAV5	Hs.519880	7020
8.53606e-05	3.34671	down	TGFB1I1	transforming growth factor beta 1 induced transcript 1	NP_001035919 /// NP_001158191 /// NP_057011	NM_001042454 /// NM_001164719 /// NM_015927	H3BN49 /// H3BQC4 /// H3BRP2 /// H3BS04 /// H3BSN4 /// I3L209 /// O43294	Hs.513530	7041
0.00722002	2.04971	up	TRPC1	transient receptor potential cation channel, subfamily C, member 1	NP_001238774 /// NP_003295	NM_001251845 /// NM_003304	A5A3A6 /// A7VJS2 /// C7EWL4 /// P48995	Hs.250687	7220
0.000852551	3.05992	up	TKTL1	transketolase-like 1	NP_001139405 /// NP_001139406 /// NP_036385	NM_001145933 /// NM_001145934 /// NM_012253	A2ID95 /// A8K859 /// B7Z7A6 /// B7Z7I0 /// B7Z7M4 /// F8WF97 /// H0Y808 /// P51854 /// Q5TYJ8	Hs.102866	8277
0.000790202	2.87879	down	TMEM164	transmembrane protein 164	NP_060168 /// NP_115603	NM_017698 /// NM_032227	B3KSQ8 /// F5H2P2 /// Q5U3C3 /// Q9H617 /// Q9NXL7	Hs.496572	84187
0.00722411	2.01421	up	TMEM170B	transmembrane protein 170B	NP_001094299	NM_001100829	Q5T4T1	Hs.146317	100113407
0.000752761	3.47209	up	TMEM200A	transmembrane protein 200A	NP_001245205 /// NP_001245206 /// NP_001245207 /// NP_443145	NM_001258276 /// NM_001258277 /// NM_001258278 /// NM_052913	A8K2A1 /// B4DG12 /// Q86VY9	Hs.591341	114801
9.6663e-06	3.9623	down	TMEM216	transmembrane protein 216	NP_001167461 /// NP_001167462 /// NP_057583	NM_001173990 /// NM_001173991 /// NM_016499	Q9P0N5	Hs.26745	51259
0.000234279	3.75517	down	TMEM220	transmembrane protein 220	NP_001004313	NM_001004313	Q6QAJ8	Hs.462230	388335
2.73769e-05	2.08109	down	TMEM246	transmembrane protein 246	NP_115718	NM_032342	Q24K26 /// Q9BRR3	Hs.655738	84302
8.89395e-05	2.01533	up	TMEM38A	transmembrane protein 38A	NP_076979	NM_024074	Q9H6F2	Hs.436068	79041
0.000321	2.55595	up	TMEFF2	transmembrane protein with EGF-like and two follistatin-like domains 2	NP_057276	NM_016192	B2RD22 /// B3KQB7 /// Q9UIK5	Hs.144513	23671
4.63334e-05	2.36945	up	TRIB2	tribbles homolog 2 (Drosophila)	NP_067675	NM_021643 /// NR_027303	B5MCX4 /// F8WA18 /// Q92519	Hs.467751	28951
0.00023375	2.93357	down	TRIB3	tribbles homolog 3 (Drosophila)	NP_066981	NM_021158	B0QYQ2 /// B4DMM9 /// Q96RU7	Hs.516826	57761
5.27583e-05	2.16566	down	TRIM25	tripartite motif containing 25	NP_005073	NM_005082	I3L2W4 /// Q14258 /// Q59GW5	Hs.528952	7706
0.00391494	2.65722	down	TRIM56	tripartite motif containing 56	NP_112223	NM_030961	C9JI91 /// Q9BRZ2	Hs.521092	81844
0.00582745	2.04896	down	TRMT13	tRNA methyltransferase 13 homolog (S. cerevisiae)	NP_061956	NM_019083	A8K039 /// B4DGS0 /// B4DIY2 /// B4DQS9 /// Q5VVK9 /// Q5VVL2 /// Q9NUP7	Hs.729095	54482
6.25731e-05	2.37694	down	TRO	trophinin	NP_001034794 /// NP_057241 /// NP_808224	NM_001039705 /// NM_016157 /// NM_177555 /// NM_177556 /// NM_177557 /// NM_177558	B1AKE5 /// B1AKE6 /// B1AKE7 /// B1AKE8 /// B1AKE9 /// B1AKF1 /// B1AKF2 /// B1AKF3 /// B1AKF4 /// B1AKF5 /// B1AKF6 /// B3KNM5 /// B4DK08 /// B4DS47 /// E7EPI3 /// E7ERU6 /// F5GY27 /// G5E999 /// G5E9N2 /// Q12816 /// Q9BX88 /// Q9BX89 /// Q9BX90 /// Q9BX91 /// Q9NVY3	Hs.633653	7216
0.000146614	2.16536	up	TPPP	tubulin polymerization promoting protein	NP_008961	NM_007030	O94811 /// Q4L233	Hs.481466	11076
0.000174462	2.16691	down	TUBB8	tubulin, beta 8 class VIII	NP_817124	NM_001164154 /// NM_177987	C9JAA5 /// C9JMT5 /// F5H0I4 /// F8W813 /// F8WAT2 /// I3L2F9 /// Q3ZCM7 /// Q5SQY0	Hs.532659	347688
0.000120763	2.3195	up	TDRKH	tudor and KH domain containing	NP_001077432 /// NP_001077433 /// NP_001077434 /// NP_006853	NM_001083963 /// NM_001083964 /// NM_001083965 /// NM_006862	B3KPI5 /// B4DJ68 /// B4DZR8 /// B7ZAG4 /// Q5SZR4 /// Q9Y2W6	Hs.144439	11022
0.00024186	6.18116	down	TNFRSF10D	tumor necrosis factor receptor superfamily, member 10d, decoy with truncated death domain	NP_003831	NM_003840	Q9UBN6	Hs.213467	8793
0.00444053	2.01668	down	TNFRSF9	tumor necrosis factor receptor superfamily, member 9	NP_001552	NM_001561	Q07011 /// Q6ZUN9	Hs.86447	3604
0.000348117	2.10995	up	TNFAIP8L1	tumor necrosis factor, alpha-induced protein 8-like 1	NP_001161414 /// NP_689575	NM_001167942 /// NM_152362	Q8WVP5	Hs.465643	126282
4.55728e-05	2.84876	down	TPD52L1	tumor protein D52-like 1	NP_001003395 /// NP_001003396 /// NP_001003397 /// NP_003278	NM_001003395 /// NM_001003396 /// NM_001003397 /// NM_003287	E9PNK6 /// E9PNQ9 /// E9PPQ1 /// F6V707 /// H9KV92 /// Q15730 /// Q16890	Hs.591347	7164
0.00013	2.01514	up	TP53I11	tumor protein p53 inducible protein 11	NP_001070255 /// NP_001245249 /// NP_001245250 /// NP_001245251 /// NP_001245252 /// NP_001245253 /// NP_006025	NM_001076787 /// NM_001258320 /// NM_001258321 /// NM_001258322 /// NM_001258323 /// NM_001258324 /// NM_006034	E9PIK4 /// E9PIN5 /// E9PKN9 /// E9PKZ4 /// E9PMW4 /// E9PMY0 /// E9PN66 /// E9PNB3 /// E9PPM1 /// E9PQ46 /// E9PS55 /// O14683 /// Q8N8U5	Hs.554791	9537
1.63801e-05	5.82616	down	TP53I3	tumor protein p53 inducible protein 3	NP_001193731 /// NP_004872 /// NP_671713	NM_001206802 /// NM_004881 /// NM_147184	B4DMQ7 /// H7BZH6 /// Q53FA7	Hs.50649	9540
0.000161136	7.22615	down	TWIST2	twist homolog 2 (Drosophila)	NP_476527	NM_057179	Q8WVJ9	Hs.422585	117581
0.0185678	2.13412	up	GALNT14	UDP-N-acetyl-alpha-D-galactosamine:polypeptide N-acetylgalactosaminyltransferase 14 (GalNAc-T14)	NP_001240755 /// NP_001240756 /// NP_078848	NM_001253826 /// NM_001253827 /// NM_024572 /// NR_045602	B3KV89 /// B7Z5C5 /// F5H263 /// H7C168 /// H7C1E3 /// Q68VI9 /// Q96FL9	Hs.468058	79623
0.00244471	3.02366	down	ULBP1	UL16 binding protein 1	NP_079494	NM_025218	Q5VY81 /// Q9BZM6	Hs.653255	80329
0.00118124	2.4935	up	ULK2	unc-51-like kinase 2 (C. elegans)	NP_001136082 /// NP_055498	NM_001142610 /// NM_014683	B3KUZ9 /// Q8IYT8	Hs.168762	9706
1.35562e-05	2.06327	down	LOC100509484 /// PLIN2	uncharacterized LOC100509484 /// perilipin 2	NP_001113	NM_001122 /// NR_038064 /// XR_113197 /// XR_132558	B4DJK9 /// B4DNH6 /// E9PG83 /// Q5SYF3 /// Q5SYF4 /// Q5SYF5 /// Q6FHZ7 /// Q99541	Hs.3416	100509484 /// 123
0.00014017	2.9348	up	LOC100653018 /// LOC100653255 /// NELL2	uncharacterized LOC100653018 /// uncharacterized LOC100653255 /// NEL-like 2 (chicken)	NP_001138579 /// NP_001138580 /// NP_001138581 /// NP_001138582 /// NP_006150	NM_001145107 /// NM_001145108 /// NM_001145109 /// NM_001145110 /// NM_006159 /// XR_132779 /// XR_132988	B3KTI3 /// B7Z4L8 /// B7Z625 /// F5H5N4 /// F8VRQ0 /// F8VVB6 /// F8VXR5 /// F8VZ72 /// F8W1A2 /// F8W1I8 /// H0YHY5 /// H0YI34 /// H0YIT4 /// Q99435	Hs.505326	100653018 /// 100653255 /// 4753
8.53152e-05	2.90039	up	SGK494	uncharacterized serine/threonine-protein kinase SgK494	NP_001167574	NM_001174103 /// NM_144610	B7Z9W4 /// E9PPC7 /// I3L079 /// Q96LW2	Hs.729077	124923
0.000154112	2.78543	down	UPP1	uridine phosphorylase 1	NP_003355 /// NP_853628	NM_003364 /// NM_181597	B4DND0 /// C9J486 /// C9JIP2 /// C9K0J2 /// F8WD51 /// Q16831 /// Q86Y75	Hs.488240	7378
0.000362142	2.16368	up	AKT2	v-akt murine thymoma viral oncogene homolog 2	NP_001229956 /// NP_001229957 /// NP_001617	NM_001243027 /// NM_001243028 /// NM_001626	A8MX96 /// B3KP61 /// B4DG79 /// B7Z8Z9 /// C9J258 /// C9JC83 /// C9JHS6 /// C9JIF6 /// C9JIJ1 /// C9K000 /// E7EVP8 /// P31751 /// Q05BV0 /// Q0VAN0 /// Q6P4H3 /// Q8TBE2	Hs.631535	208
0.000455036	2.10565	up	VAV3	vav 3 guanine nucleotide exchange factor	NP_001073343 /// NP_006104	NM_001079874 /// NM_006113	B4DHL6 /// B4DU29 /// B7Z3Z5 /// E9PMJ5 /// F5GXH7 /// H0YCG7 /// H0YDG2 /// H9KV67 /// Q9UKW4	Hs.267659	10451
1.17121e-05	3.59379	down	VAMP8	vesicle-associated membrane protein 8 (endobrevin)	NP_003752	NM_003761	B8ZZT4 /// C9JXZ5 /// Q9BV40	Hs.714302	8673
0.00122738	2.08445	up	KIT	v-kit Hardy-Zuckerman 4 feline sarcoma viral oncogene homolog	NP_000213 /// NP_001087241	NM_000222 /// NM_001093772	D5MAV8 /// D5MAV9 /// E2I6G0 /// P10721 /// Q8TCG9	Hs.479754	3815
0.0015958	2.55083	down	MAFF	v-maf musculoaponeurotic fibrosarcoma oncogene homolog F (avian)	NP_001155044 /// NP_001155045 /// NP_001155046 /// NP_036455	NM_001161572 /// NM_001161573 /// NM_001161574 /// NM_012323 /// NM_152878	B0QY70 /// B0QY71 /// Q9ULX9	Hs.517617	23764
0.00349905	2.47806	up	WDR26	WD repeat domain 26	NP_001108585 /// NP_079436	NM_001115113 /// NM_025160	B4DRF0 /// C9JCS7 /// H0Y917 /// H0Y9R3 /// Q9H7D7	Hs.497873	80232
0.000485008	2.69822	up	WDR44	WD repeat domain 44	NP_001171894 /// NP_001171895 /// NP_061918	NM_001184965 /// NM_001184966 /// NM_019045	B4DSE9 /// B7Z947 /// F8W913 /// H7BXQ1 /// H7BY83 /// Q5JSH3 /// Q8N397	Hs.98510	54521
2.34918e-05	2.00736	up	WHSC1	Wolf-Hirschhorn syndrome candidate 1	NP_001035889 /// NP_015627 /// NP_579877 /// NP_579878 /// NP_579889 /// NP_579890	NM_001042424 /// NM_007331 /// NM_014919 /// NM_133330 /// NM_133331 /// NM_133332 /// NM_133333 /// NM_133334 /// NM_133335 /// NM_133336	A2A2T2 /// D6R9V2 /// D6RFE7 /// D6RIS1 /// H0Y9L4 /// H0Y9U6 /// O96028 /// Q05CW4	Hs.113876	7468
2.8492e-05	2.20813	down	XBP1	X-box binding protein 1	NP_001073007 /// NP_005071	NM_001079539 /// NM_005080	A8K823 /// B1AHH1 /// B1AHH2 /// F8WDI6 /// P17861	Hs.437638	7494
0.00329743	2.07067	up	ZEB1-AS1	ZEB1 antisense RNA 1 (non-protein coding)		NR_024284	B4DJM3	Hs.372654	220930
6.45647e-05	3.17872	up	ZIC3	Zic family member 3	NP_003404	NM_003413	O60481	Hs.111227	7547
0.00321335	2.03476	down	ZBTB2	zinc finger and BTB domain containing 2	NP_065912	NM_020861	Q658W5 /// Q8N680	Hs.520073	57621
0.00186998	2.44766	up	ZSCAN16	zinc finger and SCAN domain containing 16	NP_079507	NM_025231	B4DFB7 /// Q9H4T2	Hs.656641	80345
0.000439208	2.88884	down	ZNF114	zinc finger protein 114	NP_705836	NM_153608	Q8N4J1 /// Q8NC26	Hs.511883	163071
0.000427475	2.24847	down	ZNF22	zinc finger protein 22 (KOX 15)	NP_008894	NM_006963	P17026 /// Q5T741	Hs.667604	7570
0.00554913	2.3387	down	ZNF30	zinc finger protein 30	NP_001092907 /// NP_001092908 /// NP_919306	NM_001099437 /// NM_001099438 /// NM_194325 /// NR_024018	H7BXW0 /// P17039	Hs.657402	90075
0.00341303	2.48177	up	ZNF449	zinc finger protein 449	NP_689908	NM_152695	B2RAT9 /// Q6P9G9 /// Q7Z3P1	Hs.28780	203523
8.05108e-05	2.21966	up	ZNF608	zinc finger protein 608	NP_065798	NM_020747	A2RRB2 /// B3KPE6 /// Q9UFL4 /// Q9ULD9	Hs.266616	57507
0.00435402	2.51802	down	ZNF643	zinc finger protein 643	NP_075558	NM_023070	B3KRI0 /// D3DPV3 /// E7EN37 /// E9PS66 /// Q9UJL9	Hs.133034	65243
0.00169123	2.38775	up	ZNF649	zinc finger protein 649	NP_075562	NM_023074	Q9BS31	Hs.148322	65251
0.00390923	2.0843	up	ZNF687	zinc finger protein 687	NP_065883	NM_020832	A2A3Q2 /// A6PVV7 /// F8WCX2 /// H0Y5I5 /// Q8N1G0	Hs.186756	57592
0.000752084	2.73818	up	ZNF880	zinc finger protein 880	NP_001138906	NM_001145434	Q6PDB4	Hs.502314	400713
7.27008e-06	2.53621	down	ZBED3	zinc finger, BED-type containing 3	NP_115743	NM_032367	Q53EL5 /// Q96IU2	Hs.584988	84327
7.26666e-06	5.5496	up	ZCCHC12	zinc finger, CCHC domain containing 12	NP_776159	NM_173798	Q6PEW1	Hs.21417	170261
